# Supplementary material for: Caregivers’ practices and factors associated with malaria vaccine uptake among under-five children in the Tiko Health District, Cameroon: A community based cross-sectional study
Source: PLOS Glob Public Health. 2025 Oct 21;5(10):e0004695. doi: 10.1371/journal.pgph.0004695 (PMC12539728; doi:10.1371/journal.pgph.0004695)
Supplement: S1 Data — (XLSX) [file pgph.0004695.s001.xlsx]

## Sheet: RAW DATA
SN1	Nameofresearchassistant	HealthDistrict	Healtharea	Healtharea_A	RidingsiteQuarter	@1.Age	Agegroup	@2.Sex	@3.Maritalstatus	@4.Highestlevelofeducation	@5.Averagemonthlyincomefrommotorcycleriding	@6.Whatdoyouthinkofthemonthlyincomelevel	@7.Howmanyyearshaveyoubeenridingmotorcyclescommercially	@8.Doyouprimaryridemotorcycleinurbanorruralareas	@9.Doyouownthemotorcycleyouridecommercially	@10.Doyouownavalidmotorcycleridinglicense	@11.Doyousmoke	@12.Doyoudrinkalcohol	@13.Areyouaninternallydisplacedperson	Doyouhaveanyrestingdayinaweek	Howmany	@14.Howmanyhoursonaveragedoyouworkaday	RIDINGHOURSDAILY	@15.Howoftendoyourideinthenighthours	@16.Haveyoubeeninvolvedinanyroadaccident	@17.Haveyoualmostmissedanaccident	@18.Haveyouexperiencedanyroadtrafficcrashinthepastsixmonths	@19.Ifyestoquestion18whatwastheoutcomeofthecrash	@20.Doyouobeytrafficregulationswhenriding	@21.Areyouwillingtoallocatesomemoneytobuypersonalprotectiveequip	@22.AreyouwillingtoallocatemoneyabudgetforPPEandvisibilitymateri	@23.Whichofthefollowingisavisibilitymaterialcommonlyusedbycommer	@23.Whichofthefollowingisavisibilitymaterialcommonlyusedbycomm_A	@23.Whichofthefollowingisavisibilitymaterialcommonlyusedbycomm_B	@23.Whichofthefollowingisavisibilitymaterialcommonlyusedbycomm_C	@23.Whichofthefollowingisavisibilitymaterialcommonlyusedbycomm_D	@23.Whichofthefollowingisavisibilitymaterialcommonlyusedbycomm_E	@24.Whatistheprimarypurposeofusingreflectivematerialswhenriding	@25.Whenshouldacommercialmotorcycleriderusereflectivematerials	@26.Whichcolorismosteffectiveforenhancingvisibilityduringtheday	@27.Whatistherecommendedplacementforreflectivematerialsonacommer	@28.Howoftenshouldcommercialbikeridesinspecttheirvisibilitymater	@29.Whichofthefollowingisareconsideredpersonalprotectiveequipmen	@29.Whichofthefollowingisareconsideredpersonalprotectiveequipm_A	@29.Whichofthefollowingisareconsideredpersonalprotectiveequipm_B	@29.Whichofthefollowingisareconsideredpersonalprotectiveequipm_C	@29.Whichofthefollowingisareconsideredpersonalprotectiveequipm_D	@29.Whichofthefollowingisareconsideredpersonalprotectiveequipm_E	@29.Whichofthefollowingisareconsideredpersonalprotectiveequipm_F
1	La	Limbe	Batoke		Chief entrance	22	1	Male	1	1	1	1	1	1	0	0	0	0	1	1	1	10	1	Frequently	0	1			0	0	0	None	0	0	0	0	1	To beautify the motorcycle	Only during raining weather	Yellow	Only on the front of the bike	I do not know	Helmet	0	1	0	0	0	0
2	La	Limbe	Zone 2			22	1	Male	1	3	4	2	1	3	0	0	0	0	0	1	1	15	2	Frequently	0	1			0	0	0	Reflective clothes	0	0	1	0	0	To beautify the motorcycle	Only during the day	Red	Only on the front of the bike	Once a year	Helmet	0	1	0	0	0	0
3	Syveline Zuh	Limbe	Moliwe		Mile 4 quarter 2	22	1	Male	1	3	2	2	1	3	1	0	0	1	0	0		14	2	Frequently	1	1	No		1	1	1	Reflective clothes Motorcycle umbrella	0	0	1	1	0	To beautify the motorcycle	At all times when riding	Green	On both the front and the back of the bike	Only when they notice a problem	Helmet Eye glasses Gloves Boots Long trousers Thick pollovers	0	1	1	1	1	1
4	Dickson kum	Limbe	Moliwe			23	1	Male	1	3	2	2	4	3	0	0	1	1	1	0		16	3	Frequently	1	1	No		1	0	0	Reflective helmets Reflective clothes	0	1	1	0	0	To beautify the motorcycle	Only at night	Green	On both the front and the back of the bike	Before every ride	Gloves Boots Eye glasses Long trousers	0	0	1	1	1	1
5	Ernest zih	Limbe	Zone 2			23	1	Male	1	3	1	2	1	2	0	0	0	1	1	1	2	12	2	Frequently	0	0			1	0	1	None	0	0	0	0	1	I do not know	Only during the day	Green	I do not know	I do not know	Boots	0	0	0	1	0	0
6	Ernest	Limbe	Zone 2			24	1	Male	1	3	2	2	4	2	1	0	0	0	1	1	2	10	1	Frequently	0	0			1	1	1	Motorcycle umbrella Reflective helmets	0	1	0	1	0	To beautify the motorcycle	At all times when riding	White	On both the front and the back of the bike	Before every ride	Helmet Gloves	0	1	1	0	0	0
7	Dickson kum	Limbe	Seaport		New town	24	1	Male	1	2	4	2	4	3	1	1	1	1	1	1	1	20	3	Frequently	1	1	Yes	Severe injury	1	1	1	Reflective tapes	1	0	0	0	0	To improve visibility to other road users	At all times when riding	Red	On both the front and the back of the bike	Only when they notice a problem	Helmet Gloves Eye glasses Long trousers	0	1	1	0	1	1
8	Dickson kum	Limbe	Zone 2			24	1	Male	1	2	2	1	4	3	1	1	1	1	1	1	1	15	2	Frequently	1	1	No		1	1	1	Reflective tapes Reflective clothes	1	0	1	0	0	To improve visibility to other road users	At all times when riding	Yellow	Only on the back of the bike	Before every ride	Helmet Gloves Boots Eye glasses Long trousers Thick pollovers	0	1	1	1	1	1
9	Ernest	Limbe	Zone 2			24	1	Male	1	3	2	1	2	3	1	1	0	1	1	1	2	9	1	Frequently	1	1	No		1	1	1	Motorcycle umbrella	0	0	0	1	0	I do not know	Only during the day	Green	Only on the back of the bike	Before every ride	Helmet Boots Gloves	0	1	1	1	0	0
10	Ukah Dickson k	Limbe	Zone 2		Ochi junction	25	1	Male	1	3	4	3	3	3	0	0	1	1	1	1	1	20	3	Frequently	1	1	Yes	Minor injury	0	1	1	Reflective tapes Reflective helmets Reflective clothes Motorcycle umbrella	1	1	1	1	0	I do not know	At all times when riding	Yellow	Only on the back of the bike	Before every ride	Reflective vest Helmet Gloves Boots Eye glasses Long trousers Thick pollovers	1	1	1	1	1	1
11	Dickson kum	Limbe	Bota			25	1	Male	1	2	2	1	2	3	0	0	0	1	1	1	1	10	1	Frequently	1	1	No		1	1	1	Reflective tapes Reflective clothes	1	0	1	0	0	To improve visibility to other road users	Only at night	Yellow	On both the front and the back of the bike	Only when they notice a problem	Helmet Gloves Boots Long trousers	0	1	1	1	0	1
12	La	Limbe	Zone 2		Mile 4	26	1	Male	2	3	4	2	1	2	1	1	0	1	0	1	2	8	1	Frequently	0	1			0	0	0	Reflective clothes	0	0	1	0	0	I do not know	Only during raining weather	Green	On both the front and the back of the bike	Only when they notice a problem	Helmet Boots	0	1	0	1	0	0
13	Dickson kum	Limbe	Moliwe		Mile4	26	1	Male	2	3	2	2	1	3	0	1	1	1	1	1	2	20	3	Frequently	1	1	No		1	1	1	Reflective tapes Reflective helmets Reflective clothes	1	1	1	0	0	To improve visibility to other road users	Only at night	White	On both the front and the back of the bike	Only when they notice a problem	Reflective vest Helmet Boots Thick pollovers	1	1	0	1	0	0
14	Dickson kum	Limbe	Zone 2		Espoile street	26	1	Male	1	2	4	1	7	3	1	0	1	1	0	1	1	20	3	Frequently	1	1	Yes	Minor injury	1	1	1	Reflective tapes Reflective clothes	1	0	1	0	0	To reduce vehicle weight	At all times when riding	Red	On both the front and the back of the bike	Before every ride	Helmet Gloves Boots Long trousers Thick pollovers	0	1	1	1	0	1
15	Ernest zih	Limbe	Zone 2			26	1	Male	1	3	2	2	1	2	1	1	1	1	1	1	2	12	2	Frequently	1	1	Yes	Minor injury	0	1	1	Reflective clothes	0	0	1	0	0	To improve visibility to other road users	Only during raining weather	Green	I do not know	Only when they notice a problem	Helmet Boots	0	1	0	1	0	0
16	La	Limbe	Bota		Sokolo	26	1	Male	1	3	4	2	2	3	0	0	0	1	1	1	1	20	3	Frequently	1	1	Yes	Minor injury	1	1	0	Reflective clothes	0	0	1	0	0	To beautify the motorcycle	Only at night	Yellow	Only on the front of the bike	Once a year	Helmet	0	1	0	0	0	0
17	La	Limbe	Seaport		Sokolo	27	1	Male	1	3	3	1	4	3	1	0	1	1	1	1	1	12	2	Frequently	1	1	Yes	Severe injury	0	0	0	Reflective clothes	0	0	1	0	0	To reduce vehicle weight	Only at night	Yellow	Only on the back of the bike	Once a year	Helmet	0	1	0	0	0	0
18	La	Limbe	Seaport		Mbende junction	27	1	Male	2	3	1	1	1	2	0	0	0	1	1	1	1	15	2	Frequently	1	1	Yes	Minor injury	0	0	0	Reflective clothes	0	0	1	0	0	To beautify the motorcycle	Only at night	Red	Only on the front of the bike	Once a year	Helmet Boots Long trousers	0	1	0	1	0	1
19	Dickson kum	Limbe	Bota		Bota hospital junction	27	1	Male	1	2	2	2	4	3	0	0	1	1	1	0		16	3	Frequently	1	1	Yes	Minor injury	1	1	1	Reflective clothes	0	0	1	0	0	To beautify the motorcycle	At all times when riding	Yellow	Only on the back of the bike	Only when they notice a problem	Helmet Gloves Boots Eye glasses Long trousers Thick pollovers	0	1	1	1	1	1
20	Ukah Dickson k	Limbe	Zone 2		Mile one hospital	27	1	Male	1	2	3	1	3	3	1	1	0	1	1	0		18	3	Frequently	1	1	No		1	0	1	Reflective tapes	1	0	0	0	0	To improve visibility to other road users	At all times when riding	Yellow	Only on the back of the bike	Before every ride	Reflective vest Helmet Gloves Eye glasses Long trousers Thick pollovers	1	1	1	0	1	1
21	Ernest zih	Limbe	Zone 2			27	1	Male	1	3	2	1	1	2	0	0	0	0	1	1	1	12	2	Frequently	0	0			1	1	1	Reflective helmets	0	1	0	0	0	To beautify the motorcycle	At all times when riding	Yellow	I do not know	Only when they notice a problem	Helmet Boots	0	1	0	1	0	0
22	Ernest zih	Limbe	Batoke		Middle town	28	1	Male	1	3	2	2	14	2	1	0	0	1	0	0		11	2	Frequently	1	1	Yes	No injury	0	1	1	None	0	0	0	0	1	I do not know	Only during raining weather	Green	I do not know	I do not know	Eye glasses Gloves	0	0	1	0	1	0
23	Ukah Dickson kum	Limbe	Zone 2			28	1	Male	1	3	4	2	9	3	1	1	0	1	1	1	2	20	3	Frequently	1	1	Yes	Severe injury	1	1	1	Reflective clothes	0	0	1	0	0	To reduce vehicle weight	Only at night	White	On both the front and the back of the bike	Before every ride	Reflective vest Helmet Gloves Boots Eye glasses Long trousers Thick pollovers	1	1	1	1	1	1
24	Dickson kum	Limbe	Zone 2		Espoile street	29	1	Male	2	3	4	2	5	2	1	1	1	1	1	1	1	18	3	Frequently	1	1	Yes	No injury	1	1	1	Reflective tapes Reflective clothes	1	0	1	0	0	To improve visibility to other road users	At all times when riding	White	On both the front and the back of the bike	Only when they notice a problem	Reflective vest Helmet Gloves Boots Eye glasses Long trousers Thick pollovers	1	1	1	1	1	1
25	Dickson kum	Limbe	Zone 2		Half mile	29	1	Male	1	4	2	2	5	3	0	0	1	1	1	1	1	15	2	Frequently	1	1	Yes	Minor injury	1	1	1	Reflective clothes	0	0	1	0	0	To beautify the motorcycle	At all times when riding	Yellow	On both the front and the back of the bike	Only when they notice a problem	Reflective vest Helmet Gloves Boots Eye glasses Long trousers Thick pollovers	1	1	1	1	1	1
26	La	Limbe	Seaport			29	1	Male	2	3	3	1	6	3	1	0	0	1	0	0		12	2	Frequently	1	1	Yes	Severe injury	0	1	1	None	0	0	0	0	1	To beautify the motorcycle	Only at night	Yellow	I do not know	Once a year	Boots	0	0	0	1	0	0
27	Syveline Zuh	Limbe	Zone 2		Half mile	29	1	Male	1	2	2	2	6	3	1	1	0	1	0	1	2	12	2	Frequently	0	1			1	1	1	Reflective clothes Motorcycle umbrella	0	0	1	1	0	To improve visibility to other road users	Only at night	Yellow	On both the front and the back of the bike	Only when they notice a problem	Boots Long trousers Thick pollovers Helmet	0	1	0	1	0	1
28	La	Limbe	Seaport		P	30	1	Male	1	3	2	1	1	2	1	0	0	1	1	1	1	9	1	Frequently	1	1	Yes	Minor injury	0	1	1	None	0	0	0	0	1	To beautify the motorcycle	Only at night	Yellow	Only on the front of the bike	Once a year	Helmet	0	1	0	0	0	0
29	Syveline Zuh	Limbe	Zone 2		Council Market	30	1	Male	1	3	2	2	8	3	1	0	0	0	0	1	1	12	2	Frequently	0	1			0	1	0	Motorcycle umbrella Reflective clothes	0	0	1	1	0	I do not know	Only during raining weather	White	On both the front and the back of the bike	I do not know	Long trousers	0	0	0	0	0	1
30	Ernest zih	Limbe	Seaport			30	1	Male	1	3	3	1	3	2	1	0	0	0	1	0		12	2	Frequently	1	0	No		0	1	1	None	0	0	0	0	1	I do not know	Only during raining weather	Yellow	I do not know	I do not know	Boots Gloves	0	0	1	1	0	0
31	La	Limbe	Batoke		Market entrance	30	1	Male	1	3	4	2	1	3	0	0	0	0	1	1	1	15	2	Frequently	0	1			0	1	0	Reflective clothes	0	0	1	0	0	To beautify the motorcycle	Only at night	Red	Only on the front of the bike	Once a year	Thick pollovers Boots	0	0	0	1	0	0
32	Ukah Dickson k	Limbe	Zone 2			30	1	Male	1	3	4	3	4	3	1	1	1	1	1	1	1	20	3	Frequently	1	1	Yes	Minor injury	0	1	1	Reflective tapes Reflective helmets Reflective clothes	1	1	1	0	0	To improve visibility to other road users	At all times when riding	Yellow	Only on the back of the bike	Only when they notice a problem	Helmet Gloves Boots Long trousers Thick pollovers	0	1	1	1	0	1
33	Dickson kum	Limbe	Zone 2		Esppoil junction	31	2	Male	1	3	2	1	4	3	0	0	1	1	1	1	1	16	3	Frequently	1	1	Yes	Minor injury	1	1	1	Reflective helmets	0	1	0	0	0	To beautify the motorcycle	At all times when riding	Red	On both the front and the back of the bike	Only when they notice a problem	Helmet Gloves Boots Eye glasses Long trousers Thick pollovers	0	1	1	1	1	1
34	Ernest zih	Limbe	Seaport			31	2	Male	1	3	2	2	8	2	0	0	1	1	1	0		7	1	Frequently	0	0			0	1	0	Reflective clothes Reflective helmets	0	1	1	0	0	I do not know	Only at night	Red	On both the front and the back of the bike	Before every ride	Gloves Boots	0	0	1	1	0	0
35	La	Limbe	Batoke		Middle town	32	2	Male	1	3	2	2	5	3	0	0	1	1	0	1	2	18	3	Frequently	1	1	Yes	Minor injury	0	0	0	Reflective clothes	0	0	1	0	0	To beautify the motorcycle	Only at night	Red	Only on the back of the bike	I do not know	Thick pollovers	0	0	0	0	0	0
36	Dickson kum	Limbe	Bota			32	2	Male	1	2	3	2	5	3	1	0	0	1	1	1	2	16	3	Frequently	1	1	Yes	Minor injury	1	1	1	Reflective tapes	1	0	0	0	0	To improve visibility to other road users	At all times when riding	Red	On both the front and the back of the bike	Once a year	Helmet Gloves Boots	0	1	1	1	0	0
37	Syveline Zuh	Limbe	Zone 2		Council Market	33	2	Male	2	3	2	2	14	3	1	0	0	1	0	1	1	20	3	Frequently	1	1	Yes	No injury	1	1	1	None	0	0	0	0	1	I do not know	Only during the day	White	On both the front and the back of the bike	I do not know	Helmet Boots	0	1	0	1	0	0
38	Ernest zih	Limbe	Zone 2		Mile one	33	2	Male	1	3	2	2	5	3	1	0	0	1	0	1	1	10	1	Frequently	0	1			1	1	0	Reflective helmets Reflective clothes Motorcycle umbrella	0	1	1	1	0	To improve visibility to other road users	At all times when riding	Yellow	Only on the front of the bike	Before every ride	Helmet Gloves Boots	0	1	1	1	0	0
39	Ernest zih	Limbe	Seaport		Adamou street	33	2	Male	1	3	2	2	3	2	1	1	1	1	1	1	2	9	1	Frequently	0	1			0	0	0	Motorcycle umbrella	0	0	0	1	0	To improve visibility to other road users	Only at night	White	I do not know	I do not know	Gloves Helmet	0	1	1	0	0	0
40	Syveline Zuh	Limbe	Moliwe		Check point mile 4	33	2	Male	2	4	2	1	4	3	1	1	0	0	0	1	1	13	2	Frequently	1	1	Yes	Minor injury	1	1	1	Reflective clothes	0	0	1	0	0	To improve visibility to other road users	At all times when riding	Yellow	On both the front and the back of the bike	Before every ride	Thick pollovers Long trousers Boots Gloves Helmet	0	1	1	1	0	1
41	Syveline Zuh	Limbe	Zone 2		Half mile	34	2	Male	2	3	3	2	13	3	1	0	0	1	0	1	1	15	2	Frequently	1	1	Yes	Minor injury	1	1	1	Motorcycle umbrella	0	0	0	1	0	To beautify the motorcycle	At all times when riding	Green	On both the front and the back of the bike	Only when they notice a problem	Helmet Long trousers Thick pollovers	0	1	0	0	0	1
42	Dickson kum	Limbe	Zone 2		Half mile	34	2	Male	2	2	4	2	6	3	1	1	0	0	0	1	1	18	3	Frequently	1	1	No		1	1	1	Reflective tapes Reflective clothes	1	0	1	0	0	To improve visibility to other road users	At all times when riding	Red	On both the front and the back of the bike	Only when they notice a problem	Reflective vest	1	0	0	0	0	0
43	Ukah Dickson k	Limbe	Zone 2			34	2	Male	1	2	3	2	3	2	0	1	1	1	1	1	1	20	3	Frequently	1	1	Yes	Severe injury	1	1	1	Reflective tapes Reflective helmets Reflective clothes	1	1	1	0	0	To reduce vehicle weight	At all times when riding	Yellow	On both the front and the back of the bike	Once a year	Reflective vest Helmet Gloves Boots Eye glasses Long trousers Thick pollovers	1	1	1	1	1	1
44	La	Limbe	Seaport		Church street	35	2	Male	2	2	2	1	20	3	1	1	1	1	1	0		12	2	Frequently	1	1	Yes	Minor injury	1	1	0	Reflective clothes	0	0	1	0	0	To beautify the motorcycle	Only during raining weather	Yellow	Only on the back of the bike	Once a year	Helmet Boots	0	1	0	1	0	0
45	Syveline Zuh	Limbe	Moliwe		Old road mile 4	35	2	Male	2	1	3	3	6	3	1	1	0	1	0	1	2	13	2	Frequently	0	1			1	1	1	Reflective helmets	0	1	0	0	0	To reduce vehicle weight	At all times when riding	Red	Only on the back of the bike	Only when they notice a problem	Helmet Long trousers Thick pollovers	0	1	0	0	0	1
46	La	Limbe	Bota		Sokolo	37	2	Male	1	3	3	2	1	3	1	0	0	0	0	1	1	18	3	Frequently	0	1			1	1	0	Reflective clothes	0	0	1	0	0	To reduce vehicle weight	Only at night	Green	Only on the back of the bike	Only when they notice a problem	Boots Thick pollovers	0	0	0	1	0	0
47	Ernest zih	Limbe	Seaport			37	2	Male	1	3	3	2	10	2	0	0	0	1	0	0		10	1	Frequently	1	1	Yes	No injury	0	1	0	Reflective clothes	0	0	1	0	0	To beautify the motorcycle	Only at night	Green	I do not know	Only when they notice a problem	Gloves Helmet	0	1	1	0	0	0
48	Syveline Zuh	Limbe	Moliwe		Fako bakery mile 4	37	2	Male	1	4	3	3	4	3	1	1	0	0	0	1	1	13	2	Frequently	1	1	Yes	Severe injury	1	1	1	Reflective clothes Motorcycle umbrella	0	0	1	1	0	To improve visibility to other road users	At all times when riding	Green	On both the front and the back of the bike	Only when they notice a problem	Thick pollovers Long trousers Reflective vest Helmet Gloves Boots Eye glasses	1	1	1	1	1	1
49	Ukah Dickson k	Limbe	Zone 2		Ochi junction	37	2	Male	1	2	4	3	3	3	1	1	0	0	0	0		18	3	Frequently	1	1	No		1	1	1	Reflective clothes	0	0	1	0	0	To beautify the motorcycle	Only at night	Yellow	On both the front and the back of the bike	Only when they notice a problem	Helmet Gloves Boots Eye glasses Long trousers	0	1	1	1	1	1
50	La	Limbe	Seaport			38	2	Male	2	2	4	2	6	3	1	0	0	1	1	0		20	3	Frequently	1	1	Yes	Minor injury	1	1	1	Reflective clothes	0	0	1	0	0	To beautify the motorcycle	Only at night	Red	Only on the front of the bike	Once a year	Helmet Gloves Boots	0	1	1	1	0	0
51	Dickson kum	Limbe	Zone 2		Espoile street	38	2	Male	1	3	3	2	5	3	1	0	1	1	1	1	1	12	2	Frequently	1	1	Yes	Minor injury	1	1	0	Reflective tapes Reflective clothes	1	0	1	0	0	To improve visibility to other road users	At all times when riding	Yellow	Only on the back of the bike	Only when they notice a problem	Helmet Gloves Boots Thick pollovers	0	1	1	1	0	0
52	Syveline Zuh	Limbe	Zone 2		New market	38	2	Male	2	3	3	2	2	3	1	1	0	1	0	1	1	14	2	Frequently	0	1			0	1	1	Reflective clothes Motorcycle umbrella	0	0	1	1	0	To improve visibility to other road users	Only during raining weather	Yellow	On both the front and the back of the bike	Only when they notice a problem	Helmet Gloves Long trousers Thick pollovers	0	1	1	0	0	1
53	La	Limbe	Batoke		Chief street	40	2	Male	2	2	2	1	8	3	1	0	0	0	1	1	1	14	2	Frequently	0	1			0	1	0	Reflective clothes	0	0	1	0	0	To beautify the motorcycle	Only during raining weather	Green	Only on the front of the bike	Once a year	Boots	0	0	0	1	0	0
54	Dickson kum	Limbe	Zone 2			40	2	Male	2	2	3	2	9	3	1	1	0	1	0	1	1	15	2	Frequently	1	1	Yes		1	1	1	Reflective tapes Reflective clothes	1	0	1	0	0	To improve visibility to other road users	At all times when riding	Red	On both the front and the back of the bike	Only when they notice a problem	Helmet Gloves Boots Eye glasses Long trousers Thick pollovers	0	1	1	1	1	1
55	Ernest zih	Limbe	Zone 2			45	3	Male	2	2	2	1	6	3	1	1	0	1	1	1	1	7	1	Frequently	0	1			1	1	1	Motorcycle umbrella	0	0	0	1	0	To beautify the motorcycle	At all times when riding	Yellow	Only on the back of the bike	Only when they notice a problem	Thick pollovers Helmet Gloves Boots	0	1	1	1	0	0
56	Larissa	Limbe	Seaport		Bokaro	45	3	Male	2	3	3	2	20	3	1	1	0	0	0	1	1	8	1	Frequently	1	1	No		1	1	1	Reflective tapes Reflective helmets Reflective clothes	1	1	1	0	0	To improve visibility to other road users	At all times when riding	Yellow	On both the front and the back of the bike	Before every ride	Helmet Gloves Boots Eye glasses Long trousers Thick pollovers	0	1	1	1	1	1
57	Syveline Zuh	Limbe	Zone 2		Comprehensive	51	50+	Male	2	2	3	2	3	3	1	0	0	1	0	1	1	12	2	Frequently	1	1	Yes	Minor injury	0	1	0	None	0	0	0	0	1	I do not know	Only during the day	Green	On both the front and the back of the bike	Once a year	Long trousers	0	0	0	0	0	1
58	Ernest zih	Limbe	Zone 2			64	50+	Male	2	4	3	2	2	3	1	1	0	0	0	1	2	8	1	Frequently	0	1			0	1	1	Reflective helmets Reflective clothes	0	1	1	0	0	To beautify the motorcycle	Only during the day	Green	I do not know	Once a year	Gloves Helmet	0	1	1	0	0	0
59	Ernest	Limbe	Zone 2			21	1	Male	2	3	4	2	3	2	1	0	0	0	0	1	2	10	1	Never	1	1	No		1	1	1	Motorcycle umbrella Reflective helmets	0	1	0	1	0	To beautify the motorcycle	Only at night	White	Only on the back of the bike	Before every ride	Helmet Boots	0	1	0	1	0	0
60	La	Limbe	Bota		Sokolo	22	1	Male	1	1	3	2	4	3	1	0	0	1	0	1	2	8	1	Never	1	1	Yes	Minor injury	1	1	0	Reflective clothes	0	0	1	0	0	To beautify the motorcycle	Only at night	Green	Only on the front of the bike	Once a year	Helmet Thick pollovers	0	1	0	0	0	0
61	La	Limbe	Batoke		Market entrance	22	1	Male	1	3	3	1	1	3	0	0	0	0	1	1	2	12	2	Never	1	1	Yes	Minor injury	1	1	0	Reflective clothes	0	0	1	0	0	To beautify the motorcycle	Only at night	Green	Only on the front of the bike	Once a year	Helmet	0	1	0	0	0	0
62	Ernest zih	Limbe	Zone 2			23	1	Male	1	3	2	2	5	2	1	0	1	1	0	0		12	2	Never	0	1			1	1	1	Reflective clothes	0	0	1	0	0	To improve visibility to other road users	Only at night	Green	Only on the back of the bike	Only when they notice a problem	Long trousers Gloves	0	0	1	0	0	1
63	Syveline Zuh	Limbe	Moliwe		Check point mile 4	23	1	Male	1	3	2	3	1	3	1	0	0	1	0	1	1	9	1	Never	0	1			1	1	1	Reflective clothes Motorcycle umbrella	0	0	1	1	0	To improve visibility to other road users	At all times when riding	Yellow	On both the front and the back of the bike	Only when they notice a problem	Helmet Long trousers Thick pollovers	0	1	0	0	0	1
64	Ernest zih	Limbe	Seaport			24	1	Male	1	3	2	1	3	2	1	0	0	0	1	1	2	10	1	Never	1	1	No		1	1	1	None	0	0	0	0	1	To beautify the motorcycle	Only at night	Yellow	On both the front and the back of the bike	Only when they notice a problem	Helmet Boots	0	1	0	1	0	0
65	Ernest zih	Limbe	Zone 2		New market	24	1	Male	1	2	2	2	4	2	1	0	0	1	0	1	2	8	1	Never	1	1	No		0	1	0	Motorcycle umbrella	0	0	0	1	0	To beautify the motorcycle	Only at night	Yellow	Only on the front of the bike	I do not know	Gloves Helmet	0	1	1	0	0	0
66	Ernest zih	Limbe	Batoke			24	1	Male	1	3	2	1	1	2	0	0	1	1	1	1	2	10	1	Never	1	1	No		0	1	1	None	0	0	0	0	1	To beautify the motorcycle	Only during raining weather	Red	I do not know	I do not know	Helmet Gloves Boots	0	1	1	1	0	0
67	Syveline Zuh	Limbe	Bota		Bota hospital	24	1	Male	1	3	2	2	1	3	0	1	0	0	1	0		12	2	Never	0	1			0	1	1	Reflective clothes Motorcycle umbrella	0	0	1	1	0	To beautify the motorcycle	Only during raining weather	Yellow	Only on the back of the bike	Only when they notice a problem	Thick pollovers Long trousers Boots Eye glasses Gloves Helmet	0	1	1	1	1	1
68	Syveline Zuh	Limbe	Moliwe		Mile 4 quarter 4	24	1	Male	1	2	2	2	3	3	1	0	0	1	0	1	1	10	1	Never	1	1	Yes	Minor injury	0	1	1	Motorcycle umbrella	0	0	0	1	0	To reduce vehicle weight	Only at night	Red	Only on the back of the bike	Only when they notice a problem	Long trousers Helmet Boots Thick pollovers	0	1	0	1	0	1
69	Ernest zih	Limbe	Batoke		Chief entrance	25	1	Male	1	3	2	2	5	2	1	0	0	0	0	0		8	1	Never	0	1			0	1	1	None	0	0	0	0	1	I do not know	Only at night	Yellow	I do not know	I do not know	Helmet	0	1	0	0	0	0
70	Dickson	Limbe	Moliwe			25	1	Male	2	3	3	1	8	3	1	1	1	1	1	1	1	12	2	Never	1	1	No		1	1	1	Reflective tapes Reflective helmets	1	1	0	0	0	To improve visibility to other road users	Only during raining weather	Red	On both the front and the back of the bike	Only when they notice a problem	Helmet Gloves Boots Long trousers Thick pollovers	0	1	1	1	0	1
71	Dickson kum	Limbe	Bota		Espoire street	25	1	Male	3	2	1	1	2	3	1	1	0	0	1	1	1	11	2	Never	1	1	No		1	1	1	Reflective helmets Reflective clothes	0	1	1	0	0	To beautify the motorcycle	Only at night	Yellow	Only on the back of the bike	Only when they notice a problem	Helmet Gloves Boots Eye glasses Long trousers	0	1	1	1	1	1
72	Ernest zih	Limbe	Seaport		New town	25	1	Male	1	3	4	2	3	2	1	0	0	0	0	0		9	1	Never	0	1			1	1	1	None	0	0	0	0	1	I do not know	Only during the day	Green	I do not know	I do not know	None	0	0	0	0	0	0
73	La	Limbe	Bota		Bakoko	25	1	Male	1	3	2	2	3	3	1	1	0	1	1	1	2	12	2	Never	1	1	No		0	1	1	Reflective clothes	0	0	1	0	0	To improve visibility to other road users	At all times when riding	Green	Only on the front of the bike	Once a year	Helmet Boots Long trousers	0	1	0	1	0	1
74	Syveline Zuh	Limbe	Bota		Limbe camp	25	1	Male	1	3	3	1	2	3	1	0	0	1	0	1	2	9	1	Never	1	1	Yes	No injury	1	1	1	Reflective helmets Reflective clothes	0	1	1	0	0	To beautify the motorcycle	Only at night	Yellow	On both the front and the back of the bike	Before every ride	Long trousers Eye glasses Thick pollovers Helmet Gloves Boots	0	1	1	1	1	1
75	La	Limbe	Seaport		Sokolo	26	1	Male	1	3	4	2	4	3	1	0	0	1	1	1	2	18	3	Never	0	0			1	0	0	Reflective clothes	0	0	1	0	0	To beautify the motorcycle	Only at night	Yellow	Only on the front of the bike	Once a year	Boots	0	0	0	1	0	0
76	Ernest zih	Limbe	Bota			26	1	Male	2	3	2	2	2	2	0	0	0	0	1	1	1	10	1	Never	0	1			0	1	1	None Reflective clothes	0	0	1	0	1	To beautify the motorcycle	Only during the day	Red	I do not know	I do not know	Helmet Gloves	0	1	1	0	0	0
77	Ernest zih	Limbe	Zone 2			27	1	Male	1	3	2	1	7	3	1	1	0	0	1	0		10	1	Never	0	1			1	1	1	Motorcycle umbrella Reflective clothes	0	0	1	1	0	To improve visibility to other road users	At all times when riding	Red	Only on the back of the bike	Only when they notice a problem	Helmet Gloves	0	1	1	0	0	0
78	La	Limbe	Batoke		Market entrance	27	1	Male	2	3	3	2	1	2	1	0	0	0	1	1	1	8	1	Never	0	1			1	1	0	Reflective clothes	0	0	1	0	0	To beautify the motorcycle	Only at night	Red	Only on the front of the bike	Once a year	Helmet	0	1	0	0	0	0
79	Syveline Zuh	Limbe	Bota		Middle	28	1	Male	2	2	2	2	5	3	1	0	1	1	0	1	2	10	1	Never	1	1	Yes	No injury	1	1	1	Reflective helmets Motorcycle umbrella Reflective clothes	0	1	1	1	0	To beautify the motorcycle	At all times when riding	Green	On both the front and the back of the bike	Only when they notice a problem	Helmet Gloves Boots Long trousers	0	1	1	1	0	1
80	Ernest zih	Limbe	Zone 2			29	1	Male	1	3	3	1	10	3	1	0	0	0	0	1	2	8	1	Never	1	1	No		1	1	1	Reflective helmets Motorcycle umbrella	0	1	0	1	0	To beautify the motorcycle	Only at night	Green	Only on the front of the bike	Only when they notice a problem	Helmet Gloves Long trousers	0	1	1	0	0	1
81	Ernest zih	Limbe	Bota			29	1	Male	1	4	4	2	4	2	1	0	1	0	0	1	1	11	2	Never	1	1	No		0	1	1	Reflective clothes	0	0	1	0	0	To improve visibility to other road users	At all times when riding	Green	I do not know	Only when they notice a problem	Boots Gloves	0	0	1	1	0	0
82	La	Limbe	Bota		Sokolo	29	1	Male	1	3	2	1	2	2	1	0	0	1	0	1	1	8	1	Never	1	1	No		1	1	1	Reflective clothes	0	0	1	0	0	To beautify the motorcycle	Only at night	Yellow	Only on the back of the bike	Once a year	Helmet Boots	0	1	0	1	0	0
83	Syveline Zuh	Limbe	Bota		Middle farms	29	1	Male	2	3	3	2	1	3	1	1	0	1	0	1	2	10	1	Never	1	1	No		1	0	1	Reflective clothes Motorcycle umbrella	0	0	1	1	0	To beautify the motorcycle	Only at night	Red	Only on the front of the bike	Only when they notice a problem	Helmet Gloves Long trousers Thick pollovers Boots	0	1	1	1	0	1
84	Dickson kum	Limbe	Bota		Bota hospital junction	29	1	Male	1	3	2	2	4	3	0	0	0	1	1	1	1	10	1	Never	0	1			1	1	1	Reflective tapes Reflective clothes	1	0	1	0	0	To improve visibility to other road users	Only at night	Red	Only on the back of the bike	Once a year	Helmet Gloves Boots Long trousers	0	1	1	1	0	1
85	Ernest zih	Limbe	Zone 2			29	1	Male	2	3	2	1	4	2	1	0	0	0	0	1	2	12	2	Never	0	1			0	1	1	None	0	0	0	0	1	To improve visibility to other road users	Only at night	Green	Only on the front of the bike	Only when they notice a problem	Gloves Helmet	0	1	1	0	0	0
86	Syveline Zuh	Limbe	Bota		Bota hospital	29	1	Male	2	1	2	2	7	3	0	0	1	1	0	1	2	12	2	Never	1	0	No		0	1	1	Reflective clothes	0	0	1	0	0	To reduce vehicle weight	At all times when riding	Red	Only on the back of the bike	Only when they notice a problem	Long trousers Eye glasses Thick pollovers	0	0	0	0	1	1
87	Dickson kum	Limbe	Moliwe		Mile4	30	1	Male	1	2	2	2	14	3	1	1	0	1	1	1	2	12	2	Never	1	1	Yes	Severe injury	1	1	1	Reflective tapes Reflective clothes	1	0	1	0	0	To beautify the motorcycle	At all times when riding	Red	On both the front and the back of the bike	Only when they notice a problem	Reflective vest Helmet Gloves Boots Long trousers	1	1	1	1	0	1
88	La	Limbe	Moliwe		Batoke	30	1	Male	2	2	3	2	1	2	1	1	0	1	1	0		6	1	Never	0	1			1	0	1	Reflective clothes	0	0	1	0	0	To improve visibility to other road users	Only during the day	Green	Only on the back of the bike	Once a year	Helmet Thick pollovers Gloves Boots Long trousers	0	1	1	1	0	1
89	La	Limbe	Edenau		Market entrance	30	1	Male	2	3	1	2	3	3	1	0	1	1	0	0		12	2	Never	1	1	No		0	1	1	Reflective clothes	0	0	1	0	0	To beautify the motorcycle	Only at night	Red	Only on the front of the bike	Once a year	Boots Long trousers	0	0	0	1	0	1
90	Ernest zih	Limbe	Zone 2			30	1	Male	1	2	3	2	6	3	1	0	0	1	0	1	2	8	1	Never	0	1			1	1	1	Motorcycle umbrella Reflective helmets	0	1	0	1	0	I do not know	At all times when riding	Yellow	Only on the front of the bike	Once a year	Helmet Gloves	0	1	1	0	0	0
91	La	Limbe	Seaport			30	1	Male	1	3	3	2	10	2	1	0	0	1	0	1	4	10	1	Never	1	1	No		1	0	0	Reflective clothes	0	0	1	0	0	To reduce vehicle weight	Only during the day	Yellow	Only on the back of the bike	Once a year	Helmet Boots Long trousers	0	1	0	1	0	1
92	Ernest zih	Limbe	Zone 2			31	2	Male	2	3	2	1	1	2	1	0	1	1	1	1	1	10	1	Never	1	1	No		1	1	1	None	0	0	0	0	1	I do not know	At all times when riding	Yellow	I do not know	Once a year	Helmet Thick pollovers	0	1	0	0	0	0
93	La	Limbe	Batoke		Middle town	32	2	Male	1	3	4	2	12	3	1	0	0	1	1	1	2	8	1	Never	0	1			1	1	0	Reflective clothes	0	0	1	0	0	To beautify the motorcycle	Only at night	Green	Only on the front of the bike	Once a year	Helmet Boots Thick pollovers	0	1	0	1	0	0
94	Dickson kum	Limbe	Zone 2		Half mile	32	2	Male	2	4	2	1	6	3	1	0	1	1	1	1	1	13	2	Never	1	1	No		1	1	1	Reflective tapes Reflective clothes	1	0	1	0	0	To improve visibility to other road users	Only during raining weather	Red	On both the front and the back of the bike	Only when they notice a problem	Helmet Gloves Boots Long trousers Thick pollovers	0	1	1	1	0	1
95	Ernest zih	Limbe	Seaport		Carr street	32	2	Male	1	3	2	1	7	2	1	0	0	1	0	1	1	10	1	Never	0	0			1	1	1	Reflective clothes	0	0	1	0	0	I do not know	At all times when riding	Yellow	On both the front and the back of the bike	I do not know	Helmet Gloves Boots	0	1	1	1	0	0
96	Ernest zih	Limbe	Batoke		Chief entrance	32	2	Male	2	2	2	2	15	2	1	0	0	0	0	1	1	8	1	Never	0	1			0	1	1	Motorcycle umbrella	0	0	0	1	0	To beautify the motorcycle	At all times when riding	Green	I do not know	Once a year	Helmet Boots	0	1	0	1	0	0
97	La	Limbe	Zone 2		Mile 2	32	2	Male	2	3	2	1	10	3	1	0	0	1	1	1	1	8	1	Never	0	1			0	1	1	Reflective clothes	0	0	1	0	0	To beautify the motorcycle	Only during raining weather	Red	Only on the front of the bike	Once a year	Helmet	0	1	0	0	0	0
98	Syveline Zuh	Limbe	Bota		Middle farms	32	2	Male	1	3	2	2	5	2	1	1	0	1	0	1	1	10	1	Never	1	1	No		1	1	1	Reflective clothes Motorcycle umbrella	0	0	1	1	0	To improve visibility to other road users	At all times when riding	Red	On both the front and the back of the bike	Only when they notice a problem	Helmet Long trousers Eye glasses Thick pollovers	0	1	0	0	1	1
99	Ernest zih	Limbe	Zone 2			33	2	Male	1	3	2	1	3	3	1	0	0	1	1	1	1	10	1	Never	0	1			1	1	1	Reflective tapes	1	0	0	0	0	I do not know	Only during the day	Green	I do not know	Before every ride	Helmet Gloves	0	1	1	0	0	0
100	Ernest zih	Limbe	Bota			33	2	Male	2	3	3	1	8	2	1	0	0	1	0	1	1	10	1	Never	1	1	Yes	No injury	0	1	1	None	0	0	0	0	1	I do not know	Only during raining weather	Green	I do not know	Only when they notice a problem	Boots Gloves	0	0	1	1	0	0
101	La	Limbe	Batoke		Middle town	33	2	Male	1	2	2	1	4	2	1	0	0	1	0	1	2	6	1	Never	1	1	No		0	1	0	Reflective clothes	0	0	1	0	0	To beautify the motorcycle	Only at night	Yellow	Only on the back of the bike	Once a year	Helmet	0	1	0	0	0	0
102	Ernest	Limbe	Zone 2			33	2	Male	2	3	2	2	7	3	1	1	0	0	0	1	2	8	1	Never	1	1	Yes	Minor injury	1	0	0	Reflective helmets Motorcycle umbrella	0	1	0	1	0	To beautify the motorcycle	Only at night	Green	Only on the front of the bike	Only when they notice a problem	Helmet Gloves Boots	0	1	1	1	0	0
103	Syveline zuh	Limbe	Batoke		Bota hospital	33	2	Male	2	3	2	2	15	3	1	1	0	1	0	1	2	12	2	Never	0	1			1	1	1	Reflective helmets Reflective clothes Motorcycle umbrella	0	1	1	1	0	To improve visibility to other road users	At all times when riding	Yellow	On both the front and the back of the bike	Only when they notice a problem	Helmet Gloves Boots Eye glasses Long trousers Thick pollovers Reflective vest	1	1	1	1	1	1
104	Ernest zih	Limbe	Seaport		Newtown police barack	34	2	Male	1	4	2	1	5	2	1	0	0	0	0	1	3	9	1	Never	1	1	No		1	1	1	None	0	0	0	0	1	I do not know	Only during the day	Green	I do not know	I do not know	None	0	0	0	0	0	0
105	Ernest zih	Limbe	Zone 2			34	2	Male	1	4	2	2	17	2	1	0	0	1	0	1	2	12	2	Never	1	1	Yes	Minor injury	1	0	0	None	0	0	0	0	1	I do not know	Only at night	Red	I do not know	Only when they notice a problem	Eye glasses Gloves	0	0	1	0	1	0
106	Syveline Zuh	Limbe	Zone 2		Church Street	34	2	Male	2	3	3	2	8	3	1	1	0	1	0	1	1	10	1	Never	1	1	Yes	Severe injury	1	1	1	Reflective clothes Motorcycle umbrella	0	0	1	1	0	To improve visibility to other road users	At all times when riding	Green	On both the front and the back of the bike	Only when they notice a problem	Long trousers Thick pollovers Helmet	0	1	0	0	0	1
107	Ernest zih	Limbe	Zone 2		Mile one	34	2	Male	1	2	2	1	5	2	1	0	1	1	0	1	1	10	1	Never	0	1			1	1	1	Reflective helmets	0	1	0	0	0	To improve visibility to other road users	Only during raining weather	Yellow	I do not know	Before every ride	Helmet Boots	0	1	0	1	0	0
108	La	Limbe	Bota		Sokolo	35	2	Male	2	4	3	1	2	2	1	0	0	0	0	1	1	9	1	Never	0	1			1	1	0	Reflective clothes	0	0	1	0	0	I do not know	Only at night	Yellow	Only on the back of the bike	Once a year	Helmet Boots	0	1	0	1	0	0
109	La	Limbe	Bota		Sokolo	35	2	Male	2	2	2	1	3	2	1	0	0	1	1	1	2	9	1	Never	1	1	Yes	Minor injury	1	1	0	Reflective clothes	0	0	1	0	0	To beautify the motorcycle	Only at night	Yellow	Only on the front of the bike	Once a year	Helmet Boots	0	1	0	1	0	0
110	Syveline Zuh	Limbe	Bota		Middle farms	35	2	Male	2	3	3	2	1	3	1	1	0	1	0	1	1	9	1	Never	1	1	Yes	No injury	1	1	1	Reflective clothes Motorcycle umbrella	0	0	1	1	0	To beautify the motorcycle	At all times when riding	Yellow	On both the front and the back of the bike	Before every ride	Eye glasses Gloves Helmet Long trousers Thick pollovers Boots	0	1	1	1	1	1
111	Syveline Zuh	Limbe	Bota		Limbe camp	35	2	Male	1	3	2	2	4	3	1	0	0	1	0	1	3	6	1	Never	0	1			0	1	1	Reflective clothes Reflective helmets Motorcycle umbrella	0	1	1	1	0	To beautify the motorcycle	At all times when riding	Yellow	On both the front and the back of the bike	Only when they notice a problem	Long trousers Helmet Reflective vest Thick pollovers Boots	1	1	0	1	0	1
112	Dickson kum	Limbe	Moliwe		Mile4	35	2	Male	2	3	2	1	2	3	0	0	0	1	1	1	2	12	2	Never	1	1	Yes	No injury	1	1	1	Reflective helmets Reflective clothes Motorcycle umbrella	0	1	1	1	0	To improve visibility to other road users	At all times when riding	Red	Only on the back of the bike	Only when they notice a problem	Gloves Eye glasses Long trousers Thick pollovers	0	0	1	0	1	1
113	Ernest zih	Limbe	Batoke			35	2	Male	2	3	2	2	10	2	1	0	0	0	0	1	1	10	1	Never	0	1			0	0	1	None	0	0	0	0	1	I do not know	At all times when riding	Green	I do not know	I do not know	Helmet Boots	0	1	0	1	0	0
114	Syveline Zuh	Limbe	Zone 2		Around new market	35	2	Male	2	3	3	3	5	3	1	1	0	1	0	1	2	10	1	Never	0	1			1	1	1	Motorcycle umbrella	0	0	0	1	0	To improve visibility to other road users	At all times when riding	Green	On both the front and the back of the bike	Before every ride	Long trousers Thick pollovers Gloves	0	0	1	0	0	1
115	Syveline Zuh	Limbe	Moliwe		Quarter 2	35	2	Male	2	3	2	2	6	3	1	1	0	0	0	1	4	12	2	Never	0	1			1	1	1	Reflective clothes	0	0	1	0	0	To improve visibility to other road users	At all times when riding	Yellow	On both the front and the back of the bike	Only when they notice a problem	Long trousers Thick pollovers Gloves Helmet	0	1	1	0	0	1
116	Ernest zih	Limbe	Bota			36	2	Male	1	2	2	1	3	2	1	0	0	0	1	0		10	1	Never	1	1	Yes	Minor injury	1	1	1	Reflective helmets	0	1	0	0	0	To improve visibility to other road users	Only at night	Yellow	I do not know	I do not know	Boots Helmet	0	1	0	1	0	0
117	Ernest zih	Limbe	Seaport			36	2	Male	1	2	2	1	3	2	1	0	0	0	0	0		12	2	Never	0	1			1	1	1	Motorcycle umbrella	0	0	0	1	0	To beautify the motorcycle	Only at night	Red	Only on the back of the bike	I do not know	Gloves Eye glasses	0	0	1	0	1	0
118	Syveline Zuh	Limbe	Bota		Limbe camp	37	2	Male	2	3	3	2	3	3	1	0	1	1	0	1	1	11	2	Never	1	1	No		0	1	1	Reflective clothes Motorcycle umbrella	0	0	1	1	0	To improve visibility to other road users	At all times when riding	Yellow	Only on the back of the bike	Only when they notice a problem	Helmet Eye glasses Gloves Boots Long trousers Thick pollovers	0	1	1	1	1	1
119	Dickson kum	Limbe	Moliwe			38	2	Male	2	2	2	2	4	3	1	0	0	1	1	1	1	11	2	Never	1	1	No		1	1	1	Reflective clothes	0	0	1	0	0	To improve visibility to other road users	Only during raining weather	Yellow	On both the front and the back of the bike	Only when they notice a problem	Reflective vest Helmet Gloves Boots Eye glasses Long trousers Thick pollovers	1	1	1	1	1	1
120	La	Limbe	Bota		Sokolo	39	2	Male	1	3	3	2	1	3	0	0	0	1	0	1	1	12	2	Never	0	1			1	1	0	Reflective clothes	0	0	1	0	0	To improve visibility to other road users	Only during the day	Green	Only on the back of the bike	Once a year	Helmet Thick pollovers	0	1	0	0	0	0
121	La	Limbe	Batoke		Chief street	40	2	Male	2	3	4	2	17	2	1	0	0	1	0	1	2	9	1	Never	1	1	No		1	1	0	Reflective clothes	0	0	1	0	0	I do not know	Only at night	Yellow	Only on the front of the bike	Once a year	Helmet Boots	0	1	0	1	0	0
122	Ernest zih	Limbe	Zone 2			40	2	Male	1	3	2	1	12	2	1	0	0	1	0	1	3	10	1	Never	0	1			1	1	1	None	0	0	0	0	1	To improve visibility to other road users	Only during the day	Yellow	I do not know	I do not know	Helmet Boots	0	1	0	1	0	0
123	Syveline Zuh	Limbe	Seaport			40	2	Male	2	1	2	2	5	3	1	1	0	1	0	1	2	9	1	Never	1	1	Yes	Minor injury	1	1	1	Reflective clothes Motorcycle umbrella	0	0	1	1	0	To improve visibility to other road users	Only at night	Yellow	Only on the back of the bike	Only when they notice a problem	Helmet Boots Gloves Long trousers Thick pollovers Reflective vest Eye glasses	1	1	1	1	1	1
124	Syveline Zuh	Limbe	Bota		Limbe camp	43	3	Male	2	3	3	2	6	3	0	0	0	0	0	1	1	11	2	Never	0	1			1	1	1	Motorcycle umbrella Reflective clothes	0	0	1	1	0	To beautify the motorcycle	At all times when riding	Yellow	Only on the back of the bike	Before every ride	Gloves Long trousers Eye glasses Thick pollovers	0	0	1	0	1	1
125	Ernest zih	Limbe	Batoke			44	3	Male	2	3	1	1	15	2	1	0	1	1	0	0		10	1	Never	1	1	No		0	1	1	None	0	0	0	0	1	To improve visibility to other road users	Only at night	Green	I do not know	I do not know	Helmet Gloves Boots	0	1	1	1	0	0
126	La	Limbe	Batoke		Market entrance	45	3	Male	2	2	2	2	12	3	1	0	0	1	1	1	1	9	1	Never	1	1	No		0	0	0	Reflective clothes	0	0	1	0	0	To beautify the motorcycle	Only at night	Red	Only on the back of the bike	Once a year	Thick pollovers Helmet	0	1	0	0	0	0
127	Syveline Zuh	Limbe	Zone 2		Mile one	45	3	Male	2	3	2	2	18	2	1	0	0	1	0	1	1	10	1	Never	1	1	Yes	Minor injury	1	1	1	Motorcycle umbrella	0	0	0	1	0	To improve visibility to other road users	Only at night	Yellow	Only on the back of the bike	Only when they notice a problem	Helmet Long trousers Thick pollovers Eye glasses Boots	0	1	0	1	1	1
128	Syveline Zuh	Limbe	Bota		Limbe camp	45	3	Male	2	4	3	2	5	3	1	1	0	0	0	1	2	12	2	Never	1	1	No		1	1	1	Motorcycle umbrella Reflective clothes	0	0	1	1	0	To improve visibility to other road users	Only at night	Yellow	Only on the back of the bike	Once a year	Long trousers Thick pollovers Reflective vest Helmet Gloves Boots Eye glasses	1	1	1	1	1	1
129	La	Limbe	Bota		Sokolo	47	3	Male	2	2	2	1	4	2	1	0	1	1	0	1	3	8	1	Never	0	1			1	1	1	Reflective clothes	0	0	1	0	0	To beautify the motorcycle	Only at night	Yellow	Only on the back of the bike	Once a year	Boots Thick pollovers	0	0	0	1	0	0
130	Syveline Zuh	Limbe	Bota		Limbe camp	48	3	Male	2	3	3	1	1	3	0	0	0	0	0	1	2	10	1	Never	0	1			0	1	0	Motorcycle umbrella	0	0	0	1	0	To beautify the motorcycle	Only during raining weather	Red	On both the front and the back of the bike	Only when they notice a problem	Gloves Helmet Eye glasses Boots Long trousers Thick pollovers	0	1	1	1	1	1
131	Dickson kum	Limbe	Bota		Bota hospital	50	3	Male	2	3	4	2	7	3	1	0	1	0	1	1	1	11	2	Never	1	1	No		1	1	1	Reflective tapes Reflective helmets	1	1	0	0	0	To improve visibility to other road users	At all times when riding	Yellow	On both the front and the back of the bike	Only when they notice a problem	Helmet Gloves Boots Eye glasses Long trousers Thick pollovers	0	1	1	1	1	1
132	Syveline Zuh	Limbe	Moliwe		Old road junction	22	1	Male	1	2	2	2	2	3	0	1	0	0	0	1	2	11	2	Occasionally	1	1	Yes	Minor injury	0	1	1	Reflective clothes Motorcycle umbrella	0	0	1	1	0	To beautify the motorcycle	Only at night	Red	Only on the back of the bike	Only when they notice a problem	Long trousers Thick pollovers Boots Helmet	0	1	0	1	0	1
133	Dickson kum	Limbe	Bota		Carrata	22	1	Male	1	2	2	1	2	3	0	0	1	1	1	1	2	15	2	Occasionally	1	1	No		1	1	1	Reflective tapes	1	0	0	0	0	To improve visibility to other road users	At all times when riding	Green	On both the front and the back of the bike	Only when they notice a problem	Helmet Gloves Boots Long trousers	0	1	1	1	0	1
134	Syveline Zuh	Limbe	Moliwe		Pls road mile 4	22	1	Male	1	2	2	3	1	3	0	1	0	1	0	1	1	10	1	Occasionally	1	1	No		1	1	1	Motorcycle umbrella Reflective clothes	0	0	1	1	0	To beautify the motorcycle	At all times when riding	Green	On both the front and the back of the bike	Before every ride	Long trousers Thick pollovers Helmet Boots	0	1	0	1	0	1
135	Dickson kum	Limbe	Bota		Sokolo market	23	1	Male	1	3	2	2	3	3	0	0	0	1	1	1	1	14	2	Occasionally	1	0	No		1	1	1	Reflective tapes Reflective clothes Motorcycle umbrella	1	0	1	1	0	To improve visibility to other road users	Only at night	Yellow	I do not know	Before every ride	Helmet	0	1	0	0	0	0
136	Dickson kum	Limbe	Moliwe			24	1	Male	1	2	2	1	7	3	1	1	1	1	1	1	1	15	2	Occasionally	1	1	No		1	1	1	Reflective tapes Reflective clothes None	1	0	1	0	1	To improve visibility to other road users	Only at night	Yellow	On both the front and the back of the bike	Only when they notice a problem	Helmet Eye glasses Long trousers Thick pollovers	0	1	0	0	1	1
137	Dickson kum	Limbe	Zone 2		Esppoil junction	25	1	Male	1	3	2	2	4	3	1	1	0	1	1	1	1	13	2	Occasionally	1	1	No		1	1	1	Reflective clothes	0	0	1	0	0	To improve visibility to other road users	At all times when riding	Yellow	On both the front and the back of the bike	Only when they notice a problem	Helmet Gloves Boots Long trousers Thick pollovers	0	1	1	1	0	1
138	La	Limbe	Zone 2		Limbe	25	1	Male	2	3	2	2	4	1	1	1	0	1	1	0		11	2	Occasionally	1	1	No		1	1	1	Reflective clothes	0	0	1	0	0	To beautify the motorcycle	Only at night	Yellow	Only on the back of the bike	Once a year	Helmet	0	1	0	0	0	0
139	La	Limbe	Bota		Sokolo	25	1	Male	1	3	2	2	2	3	1	0	0	0	0	1	1	10	1	Occasionally	1	1	Yes	No injury	0	1	0	Reflective clothes	0	0	1	0	0	To beautify the motorcycle	Only at night	Yellow	Only on the front of the bike	Once a year	Helmet	0	1	0	0	0	0
140	La	Limbe	Batoke		Middle town	25	1	Male	1	2	2	2	4	3	1	0	0	0	0	1	1	10	1	Occasionally	0	1			0	1	0	Reflective clothes	0	0	1	0	0	To beautify the motorcycle	Only at night	Red	Only on the front of the bike	Once a year	Helmet	0	1	0	0	0	0
141	La	Limbe	Seaport			25	1	Male	1	3	4	2	1	2	0	0	0	0	1	1	1	18	3	Occasionally	0	1			1	1	1	Reflective helmets	0	1	0	0	0	To reduce vehicle weight	Only at night	Yellow	Only on the back of the bike	Once a year	Helmet Boots	0	1	0	1	0	0
142	La	Limbe	Seaport		Mrs	25	1	Male	1	3	2	2	3	3	1	0	1	1	1	1	2	12	2	Occasionally	1	1	No		0	1	1	Reflective clothes	0	0	1	0	0	To improve visibility to other road users	Only at night	Red	Only on the back of the bike	Once a year	Helmet Boots	0	1	0	1	0	0
143	Syveline Zuh	Limbe	Bota		Limbe Camp	25	1	Male	1	1	2	2	2	3	0	1	0	0	0	0		8	1	Occasionally	1	1	Yes	No injury	1	1	1	Reflective clothes Motorcycle umbrella	0	0	1	1	0	To beautify the motorcycle	Only at night	Green	On both the front and the back of the bike	Only when they notice a problem	Long trousers Thick pollovers Helmet Gloves	0	1	1	0	0	1
144	Syveline Zuh	Limbe	Moliwe		Mile four market	25	1	Male	1	3	2	2	1	3	0	0	0	0	0	0		13	2	Occasionally	1	1	Yes	Minor injury	1	1	1	Motorcycle umbrella	0	0	0	1	0	To beautify the motorcycle	Only at night	Green	Only on the back of the bike	Only when they notice a problem	Long trousers Thick pollovers Boots Helmet	0	1	0	1	0	1
145	Syveline Zuh	Limbe	Moliwe		Check point mile 4	26	1	Male	1	3	2	2	2	3	1	0	1	1	1	1	1	12	2	Occasionally	1	1	No		1	1	1	Motorcycle umbrella Reflective clothes	0	0	1	1	0	To improve visibility to other road users	At all times when riding	Red	On both the front and the back of the bike	I do not know	Thick pollovers Long trousers	0	0	0	0	0	1
146	Dickson kum	Limbe	Seaport		Down beach	26	1	Male	2	2	3	1	2	3	0	1	1	1	1	0		16	3	Occasionally	0	1			0	1	1	Reflective tapes Reflective clothes Motorcycle umbrella	1	0	1	1	0	To improve visibility to other road users	At all times when riding	Red	On both the front and the back of the bike	Before every ride	Helmet Gloves Boots Thick pollovers	0	1	1	1	0	0
147	Dickson kum	Limbe	Moliwe		Mile 4	26	1	Male	1	3	2	2	2	2	1	1	0	1	1	0		16	3	Occasionally	1	1	No		1	1	1	Reflective tapes Reflective clothes Motorcycle umbrella	1	0	1	1	0	To improve visibility to other road users	Only during raining weather	Yellow	On both the front and the back of the bike	Only when they notice a problem	Helmet Gloves Boots Eye glasses Long trousers	0	1	1	1	1	1
148	Dickson kum	Limbe	Seaport		New town	27	1	Male	1	4	3	1	1	3	0	0	0	1	1	1	1	15	2	Occasionally	0	0			1	1	1	Reflective tapes Reflective clothes	1	0	1	0	0	To improve visibility to other road users	Only at night	Red	On both the front and the back of the bike	Before every ride	Helmet Gloves Boots Eye glasses Long trousers Thick pollovers	0	1	1	1	1	1
149	Dickson kum	Limbe	Bota		Sokolo market	27	1	Male	2	2	2	2	5	3	0	0	1	1	1	1	1	16	3	Occasionally	1	1	No		1	1	1	Reflective tapes Reflective clothes	1	0	1	0	0	To beautify the motorcycle	Only at night	Red	Only on the back of the bike	Once a year	Reflective vest Helmet Gloves Boots Eye glasses Long trousers Thick pollovers	1	1	1	1	1	1
150	Dickson kum	Limbe	Moliwe		Mile 4	27	1	Male	1	2	2	2	4	2	1	1	0	0	1	1	2	11	2	Occasionally	1	0	No		1	1	1	Reflective tapes Reflective clothes	1	0	1	0	0	To reduce vehicle weight	At all times when riding	Yellow	On both the front and the back of the bike	Only when they notice a problem	Helmet Gloves Boots Long trousers	0	1	1	1	0	1
151	Dickson kum	Limbe	Zone 2		Esppoil junction	27	1	Male	1	2	2	2	3	3	1	1	1	0	1	1	2	10	1	Occasionally	0	1			1	1	1	Reflective tapes	1	0	0	0	0	To improve visibility to other road users	At all times when riding	Yellow	Only on the back of the bike	Only when they notice a problem	Helmet Gloves Boots	0	1	1	1	0	0
152	Dickson kum	Limbe	Zone 2			27	1	Male	1	3	2	2	3	1	0	0	1	1	1	1	1	14	2	Occasionally	1	1	No		1	1	1	Reflective tapes Reflective clothes	1	0	1	0	0	To beautify the motorcycle	At all times when riding	Red	On both the front and the back of the bike	Only when they notice a problem	Helmet Gloves Boots Eye glasses Long trousers Thick pollovers	0	1	1	1	1	1
153	Dickson	Limbe	Moliwe		Mile 4	28	1	Male	2	3	2	1	7	3	1	1	0	1	0	1	2	16	3	Occasionally	1	1	Yes	Minor injury	1	1	1	Reflective helmets	0	1	0	0	0	To improve visibility to other road users	At all times when riding	Red	On both the front and the back of the bike	Only when they notice a problem	Helmet Gloves Boots Eye glasses Thick pollovers	0	1	1	1	1	0
154	Dickson kum	Limbe	Moliwe		Old road	28	1	Male	1	3	3	2	5	3	1	0	0	1	1	1	1	12	2	Occasionally	1	0	No		0	1	1	Reflective tapes Reflective clothes	1	0	1	0	0	To improve visibility to other road users	At all times when riding	Red	Only on the back of the bike	Only when they notice a problem	Helmet Gloves Boots Eye glasses Long trousers Thick pollovers	0	1	1	1	1	1
155	Ernest zih	Limbe	Zone 2		Mile one	28	1	Male	2	3	2	1	1	3	1	1	0	0	0	1	2	12	2	Occasionally	0	1			1	1	1	Reflective helmets Reflective clothes	0	1	1	0	0	To improve visibility to other road users	At all times when riding	Green	On both the front and the back of the bike	Before every ride	Helmet Gloves Boots Eye glasses	0	1	1	1	1	0
156	Ukah Dickson k	Limbe	Zone 2		Ochi junction	28	1	Male	1	2	4	2	7	3	1	1	0	1	0	1	1	16	3	Occasionally	1	1	Yes	Minor injury	1	1	1	Reflective clothes	0	0	1	0	0	To improve visibility to other road users	At all times when riding	Yellow	Only on the front of the bike	Only when they notice a problem	Reflective vest Gloves Boots Eye glasses Long trousers Thick pollovers	1	0	1	1	1	1
157	Dickson kum	Limbe	Seaport		New town	29	1	Male	1	3	4	2	8	3	1	1	1	1	0	1	1	18	3	Occasionally	1	1	Yes	Minor injury	1	1	1	Reflective tapes	1	0	0	0	0	To improve visibility to other road users	At all times when riding	Red	On both the front and the back of the bike	Only when they notice a problem	Helmet Gloves Boots Long trousers Thick pollovers	0	1	1	1	0	1
158	La	Limbe	Bota		Sokolo	29	1	Male	2	2	3	1	15	3	1	0	0	1	0	1	1	12	2	Occasionally	1	1	Yes	Minor injury	0	0	0	Reflective clothes	0	0	1	0	0	To beautify the motorcycle	Only during raining weather	Yellow	Only on the front of the bike	Once a year	Boots Gloves	0	0	1	1	0	0
159	Syveline Zuh	Limbe	Moliwe		Mile 4 market	29	1	Male	2	4	2	1	5	3	1	1	0	1	0	1	2	11	2	Occasionally	1	1	Yes	Minor injury	0	1	1	Motorcycle umbrella Reflective clothes	0	0	1	1	0	To improve visibility to other road users	Only during raining weather	Yellow	On both the front and the back of the bike	I do not know	Thick pollovers Long trousers Helmet	0	1	0	0	0	1
160	Dickson k	Limbe	Zone 2		Ochi junction	29	1	Male	2	3	3	2	3	3	1	1	1	1	1	1	2	16	3	Occasionally	1	1	Yes	Minor injury	1	1	1	Reflective tapes Reflective helmets Reflective clothes Motorcycle umbrella	1	1	1	1	0	To improve visibility to other road users	At all times when riding	Yellow	On both the front and the back of the bike	Only when they notice a problem	Helmet Gloves Boots Eye glasses Long trousers Thick pollovers	0	1	1	1	1	1
161	La	Limbe	Zone 2		Mile 4	30	1	Male	1	3	1	2	15	3	1	0	0	0	0	1	2	9	1	Occasionally	0	1			0	1	1	Reflective clothes	0	0	1	0	0	To improve visibility to other road users	Only during the day	Green	Only on the front of the bike	Once a year	Helmet Thick pollovers Boots	0	1	0	1	0	0
162	Syveline Zuh	Limbe	Zone 2		New Market	30	1	Male	1	3	2	2	1	2	1	1	0	1	1	1	1	12	2	Occasionally	0	0			1	1	1	Motorcycle umbrella Reflective clothes	0	0	1	1	0	To improve visibility to other road users	Only during raining weather	Green	Only on the back of the bike	Only when they notice a problem	Helmet Long trousers Thick pollovers	0	1	0	0	0	1
163	Ukah Dickson k.	Limbe	Zone 2			30	1	Male	2	3	3	1	3	3	0	1	0	1	1	1	1	15	2	Occasionally	1	1	Yes	Minor injury	1	1	1	Reflective tapes	1	0	0	0	0	To improve visibility to other road users	At all times when riding	Yellow	On both the front and the back of the bike	Before every ride	Reflective vest Helmet Gloves Boots Eye glasses Long trousers Thick pollovers	1	1	1	1	1	1
164	Dickson kum	Limbe	Bota		Bota hospital junction	30	1	Male	2	3	2	1	4	3	1	1	1	1	0	1	1	12	2	Occasionally	1	1	No		1	1	1	Reflective tapes	1	0	0	0	0	To improve visibility to other road users	Only during raining weather	Yellow	On both the front and the back of the bike	Only when they notice a problem	Helmet Gloves Boots Eye glasses Thick pollovers	0	1	1	1	1	0
165	Ernest zih	Limbe	Batoke			30	1	Male	1	3	3	2	7	2	1	0	0	0	1	1	1	10	1	Occasionally	0	0			0	1	1	None	0	0	0	0	1	I do not know	Only during the day	Yellow	I do not know	I do not know	Helmet Gloves Eye glasses	0	1	1	0	1	0
166	La	Limbe	Seaport			30	1	Male	1	3	2	1	3	3	1	0	0	1	0	0		12	2	Occasionally	1	1	Yes	Minor injury	0	0	0	Reflective clothes	0	0	1	0	0	To beautify the motorcycle	Only at night	Red	Only on the front of the bike	Once a year	Helmet	0	1	0	0	0	0
167	Syveline Zuh	Limbe	Moliwe		Mile 4 market	30	1	Male	2	4	2	1	1	3	1	0	0	0	0	0		13	2	Occasionally	1	1	Yes	No injury	1	1	1	Reflective clothes Motorcycle umbrella	0	0	1	1	0	To beautify the motorcycle	Only at night	Green	On both the front and the back of the bike	Only when they notice a problem	Eye glasses Long trousers Thick pollovers Boots Gloves Helmet	0	1	1	1	1	1
168	La	Limbe	Seaport		Police barak	31	2	Male	2	3	1	1	2	2	1	0	0	1	0	0		12	2	Occasionally	1	1	No		0	1	0	None	0	0	0	0	1	I do not know	Only at night	Yellow	Only on the back of the bike	Once a year	Helmet	0	1	0	0	0	0
169	Ukah Dickson k	Limbe	Zone 2		Ochi junction	31	2	Male	1	2	4	2	2	3	0	1	1	1	1	1	1	16	3	Occasionally	0	1			1	1	1	Reflective tapes Reflective helmets Reflective clothes Motorcycle umbrella	1	1	1	1	0	To improve visibility to other road users	Only at night	Yellow	On both the front and the back of the bike	Before every ride	Reflective vest Helmet Gloves Boots Eye glasses Long trousers Thick pollovers	1	1	1	1	1	1
170	Ernest zih	Limbe	Zone 2		Half mile	32	2	Male	1	3	2	1	7	3	1	1	0	1	0	1	2	8	1	Occasionally	0	1			0	0	0	Reflective tapes	1	0	0	0	0	To improve visibility to other road users	At all times when riding	Red	Only on the back of the bike	Before every ride	Helmet Gloves Boots Eye glasses	0	1	1	1	1	0
171	Syveline Zuh	Limbe	Moliwe		Old road mile 4	32	2	Male	2	2	2	2	3	3	0	0	0	1	0	0		11	2	Occasionally	0	1			0	1	1	Reflective clothes Motorcycle umbrella	0	0	1	1	0	To improve visibility to other road users	At all times when riding	Yellow	On both the front and the back of the bike	Only when they notice a problem	Long trousers Eye glasses	0	0	0	0	1	1
172	Syveline Zuh	Limbe	Zone 2		Council Market	33	2	Male	1	3	2	2	7	3	1	0	1	1	0	0		13	2	Occasionally	1	1	No		1	1	1	Reflective clothes	0	0	1	0	0	To beautify the motorcycle	Only at night	Green	I do not know	Only when they notice a problem	Thick pollovers	0	0	0	0	0	0
173	Dickson kum	Limbe	Seaport			33	2	Male	2	3	3	2	2	3	1	1	1	1	1	1	1	14	2	Occasionally	1	1	Yes	Minor injury	1	1	1	Reflective tapes Reflective clothes Motorcycle umbrella	1	0	1	1	0	To beautify the motorcycle	At all times when riding	Red	On both the front and the back of the bike	Only when they notice a problem	Helmet Boots Eye glasses Long trousers Thick pollovers	0	1	0	1	1	1
174	Syveline Zuh	Limbe	Zone 2			33	2	Male	1	2	4	1	7	3	1	0	0	1	1	1	1	14	2	Occasionally	1	1	Yes	Minor injury	1	1	1	Reflective clothes	0	0	1	0	0	To improve visibility to other road users	Only at night	Yellow	Only on the back of the bike	Once a year	Reflective vest Helmet Boots Eye glasses Long trousers Thick pollovers	1	1	0	1	1	1
175	La	Limbe	Batoke		Mile one	34	2	Male	2	4	4	2	1	2	1	0	0	0	0	1	1	10	1	Occasionally	0	1			1	1	1	Reflective helmets	0	1	0	0	0	I do not know	At all times when riding	Yellow	Only on the front of the bike	Only when they notice a problem	Helmet	0	1	0	0	0	0
176	Syveline Zuh	Limbe	Zone 2		Half mile	34	2	Male	2	2	2	2	3	2	1	0	0	1	0	0		8	1	Occasionally	0	0			1	1	1	Motorcycle umbrella	0	0	0	1	0	To beautify the motorcycle	At all times when riding	Yellow	Only on the back of the bike	Only when they notice a problem	Long trousers Thick pollovers	0	0	0	0	0	1
177	Ukah Dickson k	Limbe	Zone 2			34	2	Male	1	4	3	1	3	3	0	1	1	1	0	1	1	14	2	Occasionally	1	1	No		1	1	1	Reflective tapes	1	0	0	0	0	To improve visibility to other road users	Only at night	Yellow	On both the front and the back of the bike	Only when they notice a problem	Helmet Gloves Boots Thick pollovers	0	1	1	1	0	0
178	La	Limbe	Seaport		Unity quarter	35	2	Male	1	3	3	2	15	3	1	0	0	1	0	0		13	2	Occasionally	1	1	No		0	1	0	Reflective clothes	0	0	1	0	0	To beautify the motorcycle	Only at night	Green	Only on the back of the bike	Once a year	Helmet Boots	0	1	0	1	0	0
179	La	Limbe	Zone 2		Mile one	35	2	Male	2	2	2	1	6	1	1	0	0	1	0	0		12	2	Occasionally	0	1			0	0	0	Reflective clothes	0	0	1	0	0	To reduce vehicle weight	Only at night	Red	Only on the back of the bike	Once a year	Thick pollovers Boots	0	0	0	1	0	0
180	Larissa	Limbe	Bota		Unity quarter	35	2	Male	2	3	2	2	4	3	1	0	0	1	0	1	2	12	2	Occasionally	0	0			1	0	0	None	0	0	0	0	1	I do not know	Only during raining weather	Red	I do not know	I do not know	Helmet Boots	0	1	0	1	0	0
181	Syveline	Limbe	Zone 2		Half mile	35	2	Male	2	3	2	1	5	3	1	0	0	1	0	1	1	12	2	Occasionally	1	1	Yes	Minor injury	0	1	1	Reflective clothes	0	0	1	0	0	To beautify the motorcycle	Only at night	Yellow	Only on the back of the bike	Once a year	Long trousers Thick pollovers	0	0	0	0	0	1
182	Ukah Dickson k	Limbe	Zone 2		Mile One hospital	35	2	Male	2	3	4	2	5	3	1	1	1	1	1	1	1	16	3	Occasionally	0	1			0	1	1	Reflective clothes	0	0	1	0	0	I do not know	At all times when riding	Yellow	Only on the front of the bike	Before every ride	Reflective vest Helmet Gloves Boots Eye glasses Long trousers Thick pollovers None	1	1	1	1	1	1
183	La	Limbe	Seaport		Old market	36	2	Male	2	3	2	2	14	3	1	0	0	1	0	1	1	12	2	Occasionally	0	1			1	1	0	Reflective clothes	0	0	1	0	0	To improve visibility to other road users	Only at night	Yellow	Only on the front of the bike	Once a year	Helmet Boots	0	1	0	1	0	0
184	La	Limbe	Seaport		Half mile	36	2	Male	2	3	2	2	10	3	1	1	0	1	0	1	1	12	2	Occasionally	1	1	Yes	No injury	0	0	0	Reflective clothes	0	0	1	0	0	To beautify the motorcycle	Only during raining weather	Green	Only on the back of the bike	Once a year	Helmet Boots	0	1	0	1	0	0
185	Syveline Zuh	Limbe	Moliwe		Mile 4 market	36	2	Male	2	4	2	2	5	3	0	1	1	1	1	1	2	12	2	Occasionally	1	1	Yes	No injury	1	1	1	Reflective clothes Motorcycle umbrella	0	0	1	1	0	To beautify the motorcycle	At all times when riding	Yellow	Only on the back of the bike	Only when they notice a problem	Long trousers Thick pollovers Boots Gloves Reflective vest	1	0	1	1	0	1
186	Syveline Zuh	Limbe	Zone 2		Otis junction	36	2	Male	1	3	2	2	8	3	1	0	1	1	0	1	1	13	2	Occasionally	1	1	Yes	Minor injury	1	1	0	Reflective clothes	0	0	1	0	0	To beautify the motorcycle	At all times when riding	Yellow	Only on the back of the bike	Once a year	Long trousers Thick pollovers	0	0	0	0	0	1
187	Ernest zih	Limbe	Batoke			36	2	Male	2	3	3	2	4	2	1	0	1	1	1	1	2	12	2	Occasionally	1	1	Yes	Minor injury	1	1	1	Reflective clothes Reflective helmets	0	1	1	0	0	To beautify the motorcycle	Only at night	Green	Only on the front of the bike	Once a year	Eye glasses Gloves	0	0	1	0	1	0
188	Syveline Zuh	Limbe	Bota			36	2	Male	2	2	2	2	3	3	1	1	0	1	0	1	2	11	2	Occasionally	0	0			1	1	0	Reflective helmets	0	1	0	0	0	To reduce vehicle weight	At all times when riding	Green	On both the front and the back of the bike	Only when they notice a problem	Gloves Long trousers Thick pollovers	0	0	1	0	0	1
189	Ukah Dickson k	Limbe	Zone 2			36	2	Male	1	4	4	2	3	3	1	1	0	1	0	1	1	17	3	Occasionally	1	1	Yes	Minor injury	1	1	1	Reflective helmets Reflective clothes Motorcycle umbrella	0	1	1	1	0	To improve visibility to other road users	Only at night	Yellow	On both the front and the back of the bike	Before every ride	Helmet Gloves Boots Eye glasses Long trousers Thick pollovers	0	1	1	1	1	1
190	La	Limbe	Batoke		Chief street	37	2	Male	1	3	2	1	4	3	1	0	0	0	1	1	2	12	2	Occasionally	1	1	No		0	0	0	Reflective clothes	0	0	1	0	0	To beautify the motorcycle	Only during the day	Red	Only on the back of the bike	Once a year	Boots Gloves	0	0	1	1	0	0
191	La	Limbe	Zone 2		Unity quarter	38	2	Male	1	2	2	2	10	2	1	0	1	1	0	1	2	12	2	Occasionally	1	1	No		0	0	0	Reflective clothes	0	0	1	0	0	To beautify the motorcycle	Only at night	Yellow	Only on the back of the bike	Once a year	Helmet	0	1	0	0	0	0
192	Dickson kum	Limbe	Bota		Sokolo market	38	2	Male	2	3	3	2	7	3	1	1	1	1	1	1	1	14	2	Occasionally	1	1	Yes	Minor injury	1	1	1	Reflective tapes Reflective clothes	1	0	1	0	0	To improve visibility to other road users	Only during raining weather	Red	Only on the front of the bike	Only when they notice a problem	Helmet Boots Eye glasses Long trousers Thick pollovers	0	1	0	1	1	1
193	Syveline Zuh	Limbe	Moliwe		Old road mile 4	38	2	Male	2	3	3	2	6	3	1	1	0	0	0	1	1	11	2	Occasionally	1	1	Yes	Minor injury	0	1	0	Reflective helmets Motorcycle umbrella Reflective clothes	0	1	1	1	0	To beautify the motorcycle	Only at night	Green	On both the front and the back of the bike	Only when they notice a problem	Helmet Long trousers Thick pollovers	0	1	0	0	0	1
194	Dickson kum	Limbe	Seaport		New town	40	2	Male	2	3	4	2	8	3	1	1	0	0	0	1	1	16	3	Occasionally	1	1	Yes	Minor injury	1	1	1	Reflective helmets Reflective clothes Motorcycle umbrella	0	1	1	1	0	To improve visibility to other road users	Only at night	Yellow	On both the front and the back of the bike	Only when they notice a problem	Helmet Gloves Boots Eye glasses Long trousers Thick pollovers	0	1	1	1	1	1
195	Ernest zih	Limbe	Seaport			40	2	Male	2	3	3	2	8	2	1	0	0	0	0	1	2	12	2	Occasionally	1	1	Yes	Minor injury	1	0	0	None	0	0	0	0	1	I do not know	Only during raining weather	Yellow	I do not know	I do not know	Helmet	0	1	0	0	0	0
196	Syveline Zuh	Limbe	Zone 2		New market	40	2	Male	2	2	3	3	10	3	1	1	1	1	0	1	1	10	1	Occasionally	1	1	Yes	Minor injury	1	1	1	Reflective clothes Motorcycle umbrella	0	0	1	1	0	To improve visibility to other road users	At all times when riding	Green	On both the front and the back of the bike	Only when they notice a problem	Long trousers Thick pollovers Helmet	0	1	0	0	0	1
197	Syveline Zuh	Limbe	Moliwe		Mile 4 park	41	3	Male	1	3	3	2	6	2	1	1	0	1	0	1	2	11	2	Occasionally	1	1	No		1	1	1	Motorcycle umbrella Reflective helmets	0	1	0	1	0	To improve visibility to other road users	At all times when riding	Yellow	On both the front and the back of the bike	Only when they notice a problem	Long trousers Thick pollovers Boots	0	0	0	1	0	1
198	Dickson kum	Limbe	Bota		Garden	42	3	Male	2	3	4	2	10	3	1	1	0	1	0	1	2	16	3	Occasionally	1	1	No		1	1	0	Reflective tapes Motorcycle umbrella	1	0	0	1	0	To improve visibility to other road users	At all times when riding	Green	On both the front and the back of the bike	Before every ride	Reflective vest Helmet Boots Eye glasses	1	1	0	1	1	0
199	Syveline Zuh	Limbe	Moliwe		Mile 4 Market	42	3	Male	2	4	2	2	5	3	1	0	0	1	0	1	2	10	1	Occasionally	1	1	Yes	Minor injury	1	1	1	Motorcycle umbrella Reflective clothes	0	0	1	1	0	To improve visibility to other road users	At all times when riding	Red	On both the front and the back of the bike	Only when they notice a problem	Long trousers Thick pollovers Helmet Boots	0	1	0	1	0	1
200	Syveline Zuh	Limbe	Zone 2		Mile one	44	3	Male	2	3	2	2	7	2	1	0	0	1	0	0		6	1	Occasionally	1	1	Yes	Minor injury	0	1	1	Reflective clothes Motorcycle umbrella	0	0	1	1	0	To improve visibility to other road users	At all times when riding	Green	On both the front and the back of the bike	Only when they notice a problem	Eye glasses	0	0	0	0	1	0
201	Syveline Zuh	Limbe	Moliwe		Mile 4 park	44	3	Male	2	3	3	3	12	3	1	1	0	1	1	0		9	1	Occasionally	1	1	Yes	Minor injury	1	1	1	Reflective clothes Motorcycle umbrella	0	0	1	1	0	To improve visibility to other road users	At all times when riding	Yellow	On both the front and the back of the bike	Only when they notice a problem	Thick pollovers Long trousers Eye glasses Boots Gloves Helmet Reflective vest	1	1	1	1	1	1
202	Ernest zih	Limbe	Zone 2			45	3	Male	2	3	3	1	4	2	1	0	0	0	0	0		10	1	Occasionally	0	0			1	1	0	None	0	0	0	0	1	I do not know	Only during the day	Green	On both the front and the back of the bike	Only when they notice a problem	Gloves Thick pollovers	0	0	1	0	0	0
203	Syveline Zuh	Limbe	Moliwe		Check point mile 4	45	3	Male	2	3	3	3	9	3	1	1	0	1	1	1	2	12	2	Occasionally	1	1	Yes	Minor injury	1	1	1	Reflective clothes Motorcycle umbrella Reflective helmets	0	1	1	1	0	To improve visibility to other road users	At all times when riding	Yellow	On both the front and the back of the bike	Before every ride	Thick pollovers Long trousers Eye glasses Boots Gloves Helmet Reflective vest	1	1	1	1	1	1
204	Syveline Zuh	Limbe	Zone 2		Otis junction	45	3	Male	2	3	3	3	8	3	1	1	0	1	0	1	1	13	2	Occasionally	1	1	Yes	Severe injury	1	1	1	Reflective clothes	0	0	1	0	0	To beautify the motorcycle	At all times when riding	Yellow	On both the front and the back of the bike	Before every ride	Long trousers Thick pollovers Helmet	0	1	0	0	0	1
205	Syveline Zuh	Limbe	Moliwe		Bonadikobo Mile 4	47	3	Male	3	3	3	3	9	3	1	1	1	1	0	1	2	11	2	Occasionally	1	1	Yes	No injury	0	1	1	Reflective clothes Motorcycle umbrella	0	0	1	1	0	I do not know	At all times when riding	Yellow	On both the front and the back of the bike	Before every ride	Long trousers Thick pollovers Boots Gloves Helmet	0	1	1	1	0	1
206	Ernest zih	Limbe	Zone 2			21	1	Male	1	2	1	1	3	2	0	0	1	1	1	0		9	1	Rarely	1	1	Yes	Minor injury	0	0	0	None	0	0	0	0	1	I do not know	Only during raining weather	Yellow	I do not know	I do not know	Helmet Gloves	0	1	1	0	0	0
207	Syveline Zuh	Limbe	Moliwe		Old road mile 4	21	1	Male	1	2	2	3	1	3	1	0	0	1	0	1	2	10	1	Rarely	0	1			0	1	1	Motorcycle umbrella Reflective clothes Reflective helmets	0	1	1	1	0	I do not know	Only during the day	Red	On both the front and the back of the bike	Before every ride	Gloves Eye glasses Thick pollovers	0	0	1	0	1	0
208	Dickson kum	Limbe	Zone 2		Mbende junction	22	1	Male	1	2	2	2	7	3	1	0	0	1	0	1	2	13	2	Rarely	1	1	Yes	Minor injury	1	1	1	Reflective tapes Reflective helmets Reflective clothes Motorcycle umbrella	1	1	1	1	0	To improve visibility to other road users	At all times when riding	Yellow	On both the front and the back of the bike	Only when they notice a problem	Reflective vest Helmet Gloves Boots Long trousers Thick pollovers	1	1	1	1	0	1
209	Syveline Zuh	Limbe	Zone 2		Council Market	22	1	Male	1	3	2	2	1	3	0	0	0	0	0	1	1	11	2	Rarely	0	1			0	0	0	Motorcycle umbrella	0	0	0	1	0	I do not know	Only during the day	Green	I do not know	I do not know	Long trousers Thick pollovers	0	0	0	0	0	1
210	Dickson kum	Limbe	Zone 2			22	1	Male	1	3	2	2	3	2	0	0	0	0	1	1	2	13	2	Rarely	0	1			1	1	1	Reflective tapes Reflective helmets	1	1	0	0	0	To improve visibility to other road users	At all times when riding	Red	On both the front and the back of the bike	Before every ride	Reflective vest Helmet Gloves Boots Eye glasses Long trousers Thick pollovers	1	1	1	1	1	1
211	Ernest zih	Limbe	Batoke			23	1	Male	1	3	3	1	5	2	1	0	0	1	1	1	1	12	2	Rarely	1	1	No		0	1	1	Motorcycle umbrella	0	0	0	1	0	To beautify the motorcycle	Only during the day	Red	I do not know	I do not know	Helmet Boots	0	1	0	1	0	0
212	La	Limbe	Zone 2		Mile one	23	1	Male	1	2	2	2	1	3	1	0	1	1	1	1	1	14	2	Rarely	0	1			1	1	1	Reflective clothes	0	0	1	0	0	To improve visibility to other road users	Only at night	Green	Only on the back of the bike	Once a year	Helmet Boots	0	1	0	1	0	0
213	Syveline Zuh	Limbe	Moliwe		Bonadikobo	23	1	Male	1	3	2	3	1	3	0	0	0	1	0	0		13	2	Rarely	0	1			1	1	1	Motorcycle umbrella Reflective clothes	0	0	1	1	0	To beautify the motorcycle	At all times when riding	Green	I do not know	Only when they notice a problem	Long trousers Thick pollovers Helmet	0	1	0	0	0	1
214	Syveline Zuh	Limbe	Zone 2		Council Market	23	1	Male	1	3	2	3	1	3	0	0	0	0	0	1	1	11	2	Rarely	0	1			0	1	0	Motorcycle umbrella	0	0	0	1	0	To beautify the motorcycle	Only during the day	Green	Only on the back of the bike	I do not know	Thick pollovers Long trousers	0	0	0	0	0	1
215	Ernest zih	Limbe	Zone 2			24	1	Male	2	3	3	1	3	3	1	1	0	1	0	1	1	10	1	Rarely	0	1			1	1	1	Reflective helmets Motorcycle umbrella Reflective clothes	0	1	1	1	0	To beautify the motorcycle	Only during the day	Yellow	I do not know	Before every ride	Helmet Gloves Boots Eye glasses	0	1	1	1	1	0
216	Syveline Zuh	Limbe	Zone 2		Council Market	24	1	Male	1	4	1	1	1	3	0	0	0	0	0	1	1	10	1	Rarely	0	1			1	0	0	Motorcycle umbrella	0	0	0	1	0	To reduce vehicle weight	Only during raining weather	Green	On both the front and the back of the bike	Only when they notice a problem	Thick pollovers Gloves	0	0	1	0	0	0
217	Ernest zih	Limbe	Seaport			24	1	Male	1	3	3	2	10	2	1	0	1	1	0	1	2	10	1	Rarely	1	1	Yes	Severe injury	0	1	1	None	0	0	0	0	1	I do not know	Only during the day	Yellow	I do not know	I do not know	Helmet Gloves Eye glasses	0	1	1	0	1	0
218	Ernest zih	Limbe	Bota			25	1	Male	2	2	2	2	2	2	1	0	0	0	1	1	1	12	2	Rarely	0	1			0	1	0	None	0	0	0	0	1	I do not know	Only during the day	Yellow	I do not know	I do not know	Gloves Boots	0	0	1	1	0	0
219	Ukah Dickson k	Limbe	Zone 2		Mile one hospital	25	1	Male	1	3	3	1	2	3	0	0	0	1	1	1	1	15	2	Rarely	1	1	Yes	Minor injury	1	1	1	Reflective helmets	0	1	0	0	0	To improve visibility to other road users	Only at night	Yellow	On both the front and the back of the bike	Only when they notice a problem	Helmet Gloves Boots Eye glasses Long trousers Thick pollovers	0	1	1	1	1	1
220	Ukah Dickson k	Limbe	Zone 2		Ochi junction	25	1	Male	1	3	2	1	3	2	0	1	1	1	1	1	1	12	2	Rarely	1	1	Yes	Minor injury	1	1	1	Reflective helmets Reflective clothes Motorcycle umbrella	0	1	1	1	0	To improve visibility to other road users	At all times when riding	White	Only on the back of the bike	Only when they notice a problem	Helmet Gloves Boots Eye glasses Long trousers Thick pollovers	0	1	1	1	1	1
221	Dickson kum	Limbe	Moliwe		Old road	25	1	Male	1	3	2	2	3	3	1	1	1	1	1	1	1	13	2	Rarely	1	1	No		1	1	1	Reflective clothes	0	0	1	0	0	To improve visibility to other road users	Only during raining weather	Yellow	On both the front and the back of the bike	Only when they notice a problem	Helmet Gloves Boots Eye glasses Thick pollovers	0	1	1	1	1	0
222	Dickson kum	Limbe	Zone 2		Mbende junction	25	1	Male	1	3	2	2	3	3	1	1	0	1	0	1	1	12	2	Rarely	1	1	Yes	Minor injury	1	1	1	Reflective tapes Reflective clothes	1	0	1	0	0	To beautify the motorcycle	At all times when riding	Red	On both the front and the back of the bike	Only when they notice a problem	Helmet Boots Eye glasses Long trousers Thick pollovers	0	1	0	1	1	1
223	Syveline Zuh	Limbe	Zone 2		Council Market	25	1	Male	1	4	2	3	2	3	0	0	0	1	0	1	1	11	2	Rarely	1	1	Yes	Minor injury	1	1	1	Motorcycle umbrella Reflective helmets	0	1	0	1	0	To beautify the motorcycle	Only during raining weather	Yellow	On both the front and the back of the bike	Before every ride	Long trousers Thick pollovers Helmet	0	1	0	0	0	1
224	Ernest zih	Limbe	Batoke			26	1	Male	2	3	2	1	5	2	1	1	0	0	1	1	2	10	1	Rarely	1	1	Yes	No injury	0	1	1	None	0	0	0	0	1	To beautify the motorcycle	Only at night	Yellow	I do not know	I do not know	Gloves Helmet	0	1	1	0	0	0
225	Syveline Zuh	Limbe	Zone 2		Half mile	26	1	Male	1	1	3	1	8	2	1	0	0	1	0	0		11	2	Rarely	1	1	Yes	Minor injury	1	1	1	Motorcycle umbrella	0	0	0	1	0	I do not know	Only at night	Green	I do not know	Only when they notice a problem	Long trousers Thick pollovers Boots Gloves	0	0	1	1	0	1
226	Dickson kum	Limbe	Moliwe		Mile 4	26	1	Male	2	3	3	2	5	3	1	1	0	0	0	0		12	2	Rarely	1	1	Yes	Minor injury	1	1	1	Reflective tapes Reflective clothes	1	0	1	0	0	To reduce vehicle weight	At all times when riding	Yellow	Only on the back of the bike	Only when they notice a problem	Reflective vest Gloves Boots Long trousers	1	0	1	1	0	1
227	Ernest zih	Limbe	Batoke			26	1	Male	1	3	2	1	4	2	1	0	0	1	1	0		10	1	Rarely	0	1			0	1	1	Reflective helmets	0	1	0	0	0	I do not know	Only at night	Yellow	I do not know	Only when they notice a problem	Helmet Boots	0	1	0	1	0	0
228	Dickson kum	Limbe	Zone 2		Mbende junction	27	1	Male	2	2	2	1	5	3	0	1	1	1	1	1	1	6	1	Rarely	0	1			1	1	1	Reflective helmets	0	1	0	0	0	To improve visibility to other road users	At all times when riding	Red	On both the front and the back of the bike	Only when they notice a problem	Helmet Gloves Boots Eye glasses Long trousers Thick pollovers	0	1	1	1	1	1
229	Ernest zih	Limbe	Seaport			27	1	Male	1	3	2	1	5	2	1	0	0	1	1	1	1	8	1	Rarely	1	1	Yes	Severe injury	1	1	1	None	0	0	0	0	1	I do not know	Only during the day	White	I do not know	I do not know	Helmet	0	1	0	0	0	0
230	Ernest zih	Limbe	Zone 2			28	1	Male	2	2	2	2	4	3	1	0	1	1	0	1	1	10	1	Rarely	1	1	Yes	Minor injury	1	1	1	Reflective clothes	0	0	1	0	0	To beautify the motorcycle	At all times when riding	Green	I do not know	Only when they notice a problem	Helmet Gloves Eye glasses	0	1	1	0	1	0
231	Dickson kum	Limbe	Moliwe		Mile 4	28	1	Male	1	3	2	2	4	3	0	0	1	1	1	1	2	6	1	Rarely	1	1	Yes	Minor injury	1	1	1	Reflective tapes Reflective clothes	1	0	1	0	0	To reduce vehicle weight	At all times when riding	Yellow	On both the front and the back of the bike	Only when they notice a problem	Gloves Boots Eye glasses Long trousers Thick pollovers	0	0	1	1	1	1
232	Ernest zih	Limbe	Zone 2			28	1	Male	2	3	3	2	2	3	1	0	0	1	0	1	2	9	1	Rarely	1	1	No		0	1	1	Motorcycle umbrella	0	0	0	1	0	I do not know	At all times when riding	Yellow	Only on the front of the bike	Once a year	Helmet Eye glasses	0	1	0	0	1	0
233	Ernest zih	Limbe	Zone 2			29	1	Male	2	2	3	1	3	3	1	1	0	1	0	1	2	8	1	Rarely	0	1			0	0	0	None	0	0	0	0	1	I do not know	Only at night	Green	Only on the back of the bike	I do not know	Eye glasses Helmet Gloves	0	1	1	0	1	0
234	Ukah Dickson k	Limbe	Zone 2			29	1	Male	1	4	3	1	2	2	1	1	1	1	1	1	1	13	2	Rarely	1	1	Yes	Minor injury	1	0	1	Reflective tapes Reflective helmets Reflective clothes	1	1	1	0	0	To improve visibility to other road users	At all times when riding	Yellow	On both the front and the back of the bike	Only when they notice a problem	Reflective vest Helmet Gloves Boots Eye glasses Long trousers Thick pollovers	1	1	1	1	1	1
235	Dickson kum	Limbe	Moliwe		Mile4	29	1	Male	2	3	3	2	4	3	1	0	1	1	0	1	2	8	1	Rarely	1	1	Yes	Minor injury	1	1	1	Reflective tapes Reflective clothes	1	0	1	0	0	To improve visibility to other road users	At all times when riding	Red	On both the front and the back of the bike	Only when they notice a problem	Reflective vest Helmet Gloves	1	1	1	0	0	0
236	Dickson kum	Limbe	Moliwe			29	1	Male	2	3	2	2	12	3	1	0	0	1	1	1	2	13	2	Rarely	1	1	No		1	1	0	Reflective helmets	0	1	0	0	0	To improve visibility to other road users	Only at night	Red	I do not know	Only when they notice a problem	Helmet Gloves Eye glasses Long trousers	0	1	1	0	1	1
237	Dickson kum	Limbe	Moliwe		Quarter 1	29	1	Male	2	2	2	2	8	3	0	0	0	1	0	1	2	12	2	Rarely	0	1			1	1	1	Reflective helmets Reflective clothes	0	1	1	0	0	To beautify the motorcycle	At all times when riding	Red	On both the front and the back of the bike	Only when they notice a problem	Helmet Gloves Boots Long trousers	0	1	1	1	0	1
238	Syveline Zuh	Limbe	Bota		Middle farms	29	1	Male	1	2	2	2	6	3	1	1	0	0	1	1	2	9	1	Rarely	1	1	No		0	1	1	Motorcycle umbrella Reflective clothes	0	0	1	1	0	To beautify the motorcycle	At all times when riding	Yellow	On both the front and the back of the bike	Only when they notice a problem	Helmet Long trousers Thick pollovers	0	1	0	0	0	1
239	Dickson kum	Limbe	Moliwe		Mile4 Park	30	1	Male	1	2	3	2	2	3	0	0	0	0	1	1	1	12	2	Rarely	0	1			1	1	1	Reflective tapes	1	0	0	0	0	To beautify the motorcycle	Only at night	Red	On both the front and the back of the bike	Only when they notice a problem	Helmet Gloves Boots Long trousers	0	1	1	1	0	1
240	Dickson kum	Limbe	Zone 2		Esppoil junction	30	1	Male	2	3	2	2	8	3	1	0	0	1	0	1	1	12	2	Rarely	1	1	No		1	1	1	Reflective tapes Reflective clothes	1	0	1	0	0	To improve visibility to other road users	At all times when riding	Yellow	On both the front and the back of the bike	Only when they notice a problem	Helmet Gloves Boots Eye glasses Long trousers	0	1	1	1	1	1
241	Ernest zih	Limbe	Zone 2		Half mile	30	1	Male	2	2	2	1	20	3	1	0	1	1	1	1	3	9	1	Rarely	1	1	Yes	Minor injury	1	0	0	Reflective clothes Motorcycle umbrella	0	0	1	1	0	To improve visibility to other road users	At all times when riding	Green	I do not know	Only when they notice a problem	Helmet Gloves	0	1	1	0	0	0
242	Ernest zih	Limbe	Batoke			30	1	Male	2	2	3	3	8	2	1	0	0	0	0	1	1	10	1	Rarely	1	1	No		1	1	1	Motorcycle umbrella Reflective helmets Reflective clothes	0	1	1	1	0	I do not know	Only during the day	Green	I do not know	Once a year	Helmet Gloves Eye glasses	0	1	1	0	1	0
243	Syveline Zuh	Limbe	Zone 2		Upper cassava farms junction	30	1	Male	1	3	3	1	4	2	1	0	0	1	0	1	2	11	2	Rarely	1	1	Yes	Minor injury	0	1	1	Motorcycle umbrella	0	0	0	1	0	I do not know	Only at night	Green	Only on the back of the bike	Only when they notice a problem	Helmet Thick pollovers	0	1	0	0	0	0
244	Dickson kum	Limbe	Zone 2		Half mile	30	1	Male	2	4	2	1	5	3	1	1	0	1	1	1	1	13	2	Rarely	1	1	Yes	No injury	1	1	1	Reflective tapes Reflective helmets Reflective clothes	1	1	1	0	0	To improve visibility to other road users	At all times when riding	Red	On both the front and the back of the bike	Only when they notice a problem	Reflective vest Helmet Gloves Boots Eye glasses Long trousers	1	1	1	1	1	1
245	Ernest zih	Limbe	Seaport			30	1	Male	2	4	4	1	2	2	1	0	0	0	0	1	2	14	2	Rarely	1	1	Yes	No injury	1	1	1	Reflective clothes Reflective tapes	1	0	1	0	0	To improve visibility to other road users	Only at night	Green	Only on the front of the bike	Before every ride	Gloves Boots	0	0	1	1	0	0
246	Dickson kum	Limbe	Moliwe		Mile4 Park	31	2	Male	2	4	2	1	5	3	1	0	0	1	0	1	1	12	2	Rarely	1	1	No		1	1	1	Reflective helmets Reflective clothes	0	1	1	0	0	To improve visibility to other road users	At all times when riding	Red	On both the front and the back of the bike	Only when they notice a problem	Reflective vest Long trousers	1	0	0	0	0	1
247	La	Limbe	Bota		Unity quarter	31	2	Male	1	3	2	2	11	3	1	0	0	1	0	1	2	13	2	Rarely	1	1	Yes	Severe injury	1	1	1	Reflective clothes	0	0	1	0	0	To improve visibility to other road users	Only at night	Green	Only on the front of the bike	I do not know	Helmet Gloves Boots	0	1	1	1	0	0
248	La	Limbe	Bota		Unity quarter	31	2	Male	1	3	2	2	11	3	1	0	0	1	0	1	2	12	2	Rarely	1	1	Yes	Severe injury	1	1	0	Reflective helmets Reflective clothes	0	1	1	0	0	To improve visibility to other road users	At all times when riding	Green	Only on the front of the bike	Once a year	Boots	0	0	0	1	0	0
249	Dickson kum	Limbe	Bota		Around driving school bota	31	2	Male	2	2	2	1	4	3	1	1	1	0	1	1	1	12	2	Rarely	1	1	No		1	1	1	Reflective tapes Reflective clothes	1	0	1	0	0	To improve visibility to other road users	Only during raining weather	Green	On both the front and the back of the bike	Before every ride	Helmet Gloves Boots Long trousers Thick pollovers	0	1	1	1	0	1
250	Dickson kum	Limbe	Zone 2		Mbende junction	31	2	Male	2	3	2	1	3	3	1	0	0	0	1	1	1	12	2	Rarely	1	1	No		1	1	1	Reflective clothes	0	0	1	0	0	To improve visibility to other road users	At all times when riding	Red	On both the front and the back of the bike	Only when they notice a problem	Helmet Gloves Boots Eye glasses Long trousers	0	1	1	1	1	1
251	Syveline Zuh	Limbe	Bota		Middle farms	31	2	Male	2	2	2	2	2	3	1	0	0	1	0	1	1	10	1	Rarely	1	0	No		0	0	0	Reflective clothes Motorcycle umbrella	0	0	1	1	0	To improve visibility to other road users	At all times when riding	Red	On both the front and the back of the bike	Before every ride	Boots Thick pollovers Long trousers Gloves	0	0	1	1	0	1
252	Ernest zih	Limbe	Batoke			32	2	Male	2	1	2	1	12	2	1	0	0	1	0	0		12	2	Rarely	1	1	Yes	Minor injury	0	1	1	Reflective helmets	0	1	0	0	0	I do not know	Only at night	Yellow	Only on the front of the bike	Only when they notice a problem	Helmet Boots	0	1	0	1	0	0
253	Syveline Zuh	Limbe	Bota		ISokolo	32	2	Male	2	3	2	2	5	3	1	0	0	1	0	1	1	9	1	Rarely	0	1			1	1	1	Reflective clothes Motorcycle umbrella	0	0	1	1	0	To beautify the motorcycle	At all times when riding	Red	On both the front and the back of the bike	Only when they notice a problem	Helmet Thick pollovers Long trousers	0	1	0	0	0	1
254	Syveline Zuh	Limbe	Zone 2		Council Market	32	2	Male	3	2	2	2	10	3	1	1	1	1	0	1	1	12	2	Rarely	1	1	Yes	Minor injury	1	0	0	None	0	0	0	0	1	I do not know	Only during the day	Yellow	Only on the back of the bike	Only when they notice a problem	Thick pollovers	0	0	0	0	0	0
255	Dickson kum	Limbe	Bota		Opposite bota hospital in	32	2	Male	1	4	3	2	6	2	1	1	0	0	1	1	1	12	2	Rarely	1	1	Yes	No injury	1	1	0	Reflective tapes	1	0	0	0	0	To improve visibility to other road users	Only during raining weather	Yellow	Only on the back of the bike	Only when they notice a problem	Helmet Gloves Boots Eye glasses Long trousers Thick pollovers	0	1	1	1	1	1
256	Dickson kum	Limbe	Moliwe			32	2	Male	1	2	2	1	6	3	1	0	0	0	1	1	1	14	2	Rarely	1	1	Yes	Minor injury	1	1	1	Reflective tapes Reflective clothes	1	0	1	0	0	To reduce vehicle weight	At all times when riding	Yellow	On both the front and the back of the bike	Only when they notice a problem	Helmet Gloves Boots Thick pollovers	0	1	1	1	0	0
257	Syveline Zuh	Limbe	Zone 2		Church Street	32	2	Male	1	3	2	2	4	2	1	1	0	1	0	1	2	8	1	Rarely	0	0			0	1	1	Motorcycle umbrella	0	0	0	1	0	To beautify the motorcycle	Only during raining weather	Yellow	Only on the back of the bike	Only when they notice a problem	Long trousers Thick pollovers Gloves Helmet Boots	0	1	1	1	0	1
258	Ernest zih	Limbe	Zone 2			33	2	Male	2	2	3	1	10	2	1	1	0	1	1	1	1	9	1	Rarely	0	1			1	1	1	Motorcycle umbrella Reflective clothes	0	0	1	1	0	To improve visibility to other road users	At all times when riding	Green	Only on the back of the bike	Only when they notice a problem	Helmet Boots	0	1	0	1	0	0
259	Syveline Zuh	Limbe	Zone 2		Otis junction	33	2	Male	2	2	3	2	3	3	1	0	0	0	0	1	1	12	2	Rarely	1	1	Yes	Minor injury	0	1	0	Motorcycle umbrella	0	0	0	1	0	To reduce vehicle weight	Only during raining weather	Green	Only on the back of the bike	Only when they notice a problem	Thick pollovers Long trousers	0	0	0	0	0	1
260	Dickson kum	Limbe	Moliwe			33	2	Male	2	2	2	2	3	3	1	1	1	1	1	1	2	12	2	Rarely	1	1	Yes	Minor injury	1	1	1	Reflective tapes Reflective clothes	1	0	1	0	0	To improve visibility to other road users	At all times when riding	Red	On both the front and the back of the bike	Only when they notice a problem	Helmet Gloves Boots Thick pollovers	0	1	1	1	0	0
261	La	Limbe	Bota		Mile one	33	2	Male	2	3	2	2	3	3	1	1	0	0	1	1	1	11	2	Rarely	1	1	No		0	1	1	Reflective clothes	0	0	1	0	0	To improve visibility to other road users	Only at night	Green	Only on the back of the bike	Only when they notice a problem	Boots Thick pollovers Helmet	0	1	0	1	0	0
262	Syveline Zuh	Limbe	Moliwe		Opposite mile 4 park	33	2	Male	2	2	3	2	3	3	1	0	0	1	0	1	2	11	2	Rarely	0	1			1	1	1	Reflective helmets Motorcycle umbrella	0	1	0	1	0	To beautify the motorcycle	Only during the day	Green	Only on the back of the bike	Only when they notice a problem	Eye glasses Thick pollovers Long trousers	0	0	0	0	1	1
263	Ernest zih	Limbe	Bota			34	2	Male	1	2	2	2	5	2	1	0	0	0	0	1	1	9	1	Rarely	1	1	No		1	1	1	Motorcycle umbrella	0	0	0	1	0	I do not know	At all times when riding	Green	Only on the front of the bike	Only when they notice a problem	Helmet Gloves Boots	0	1	1	1	0	0
264	Ernest zih	Limbe	Batoke			35	2	Male	2	1	3	1	1	2	1	0	0	1	1	0		10	1	Rarely	0	1			0	1	1	None	0	0	0	0	1	I do not know	Only during the day	Yellow	Only on the front of the bike	I do not know	Helmet Boots	0	1	0	1	0	0
265	Ernest zih	Limbe	Zone 2			35	2	Male	1	3	2	1	4	3	1	1	0	1	0	1	1	11	2	Rarely	1	1	Yes	No injury	1	0	0	Reflective clothes	0	0	1	0	0	To improve visibility to other road users	At all times when riding	Green	I do not know	I do not know	Helmet Gloves Boots	0	1	1	1	0	0
266	Ernest zih	Limbe	Zone 2			35	2	Male	2	3	3	2	8	2	1	1	0	1	0	0		12	2	Rarely	0	1			1	1	1	None	0	0	0	0	1	I do not know	Only at night	Green	Only on the back of the bike	Only when they notice a problem	Helmet Boots	0	1	0	1	0	0
267	Ukah Dickson k	Limbe	Zone 2		Ochi junction	35	2	Male	2	3	3	1	5	3	1	1	0	1	1	1	1	12	2	Rarely	1	1	Yes	Minor injury	1	1	1	Reflective clothes	0	0	1	0	0	To improve visibility to other road users	At all times when riding	White	On both the front and the back of the bike	Only when they notice a problem	Helmet Gloves Boots Thick pollovers	0	1	1	1	0	0
268	Dickson kum	Limbe	Moliwe			35	2	Male	2	3	3	2	10	3	1	0	0	1	0	1	2	13	2	Rarely	1	1	Yes	Minor injury	1	1	0	Reflective clothes	0	0	1	0	0	To beautify the motorcycle	Only at night	Yellow	On both the front and the back of the bike	Only when they notice a problem	Helmet Gloves Boots Long trousers	0	1	1	1	0	1
269	Ernest zih	Limbe	Zone 2			35	2	Male	2	2	2	1	5	2	1	0	0	1	1	0		10	1	Rarely	0	1			1	1	1	Reflective helmets	0	1	0	0	0	To improve visibility to other road users	Only at night	Green	I do not know	Only when they notice a problem	Boots Long trousers	0	0	0	1	0	1
270	Ernest zih	Limbe	Bota			36	2	Male	2	3	2	1	3	2	1	0	0	1	1	1	2	10	1	Rarely	1	1	Yes	No injury	0	1	1	None	0	0	0	0	1	I do not know	Only during the day	Yellow	I do not know	Once a year	Gloves Helmet	0	1	1	0	0	0
271	Larissa	Limbe	Seaport		Bokaro	36	2	Male	2	2	3	2	12	2	1	1	0	0	0	1	1	10	1	Rarely	1	0	No		1	1	1	Reflective tapes	1	0	0	0	0	To improve visibility to other road users	At all times when riding	Yellow	On both the front and the back of the bike	Before every ride	Helmet Gloves Boots Eye glasses	0	1	1	1	1	0
272	Syveline Zuh	Limbe	Zone 2		New market	36	2	Male	2	2	2	2	3	2	1	0	1	1	0	1	1	10	1	Rarely	0	1			0	1	1	Motorcycle umbrella Reflective clothes	0	0	1	1	0	To beautify the motorcycle	Only during raining weather	Yellow	Only on the back of the bike	Only when they notice a problem	Long trousers Thick pollovers	0	0	0	0	0	1
273	Dickson kum	Limbe	Seaport			37	2	Male	2	4	3	1	3	3	1	1	0	0	0	1	1	12	2	Rarely	1	1	No		1	1	1	Reflective tapes	1	0	0	0	0	To improve visibility to other road users	At all times when riding	Red	On both the front and the back of the bike	Only when they notice a problem	Helmet Boots Thick pollovers	0	1	0	1	0	0
274	Dickson kum	Limbe	Bota		Bota hospital junction	37	2	Male	2	3	2	2	2	3	1	1	1	1	1	1	1	14	2	Rarely	0	1			1	1	1	Reflective tapes Reflective clothes	1	0	1	0	0	To beautify the motorcycle	At all times when riding	Red	On both the front and the back of the bike	Only when they notice a problem	Helmet Gloves Boots Long trousers Thick pollovers	0	1	1	1	0	1
275	Larissa	Limbe	Seaport		Bokaro	37	2	Male	2	2	3	2	11	2	1	1	0	0	0	0		9	1	Rarely	0	1			1	1	1	Reflective tapes Reflective helmets	1	1	0	0	0	To improve visibility to other road users	At all times when riding	Yellow	On both the front and the back of the bike	Before every ride	Helmet Gloves Boots Eye glasses	0	1	1	1	1	0
276	Larissa	Limbe	Seaport			37	2	Male	2	2	3	2	11	2	1	1	0	0	0	1	1	9	1	Rarely	0	1			1	1	1	Reflective tapes	1	0	0	0	0	To improve visibility to other road users	At all times when riding	Yellow	On both the front and the back of the bike	Before every ride	Helmet Eye glasses	0	1	0	0	1	0
277	Larissa	Limbe	Seaport		Bokaro	37	2	Male	2	2	3	2	12	2	1	1	0	0	0	0		11	2	Rarely	1	1	No		0	1	0	Reflective tapes	1	0	0	0	0	To improve visibility to other road users	At all times when riding	Yellow	On both the front and the back of the bike	Before every ride	Helmet Gloves Boots Eye glasses	0	1	1	1	1	0
278	Syveline Zuh	Limbe	Zone 2		Bakoko	38	2	Male	1	2	2	2	5	3	1	0	0	0	0	1	1	9	1	Rarely	1	1	No		0	0	1	Motorcycle umbrella Reflective helmets	0	1	0	1	0	To improve visibility to other road users	Only at night	Green	I do not know	Only when they notice a problem	Gloves Long trousers Thick pollovers	0	0	1	0	0	1
279	Syveline Zuh	Limbe	Zone 2		Otis junction	38	2	Male	3	4	2	1	6	3	1	0	0	1	0	1	1	10	1	Rarely	1	1	Yes	Minor injury	0	1	1	Motorcycle umbrella	0	0	0	1	0	To beautify the motorcycle	Only during raining weather	White	Only on the back of the bike	I do not know	Thick pollovers Long trousers	0	0	0	0	0	1
280	Syveline Zuh	Limbe	Bota		Bota hospital	38	2	Male	1	3	2	2	6	3	1	1	0	1	0	0		9	1	Rarely	1	1	Yes	Minor injury	1	0	1	Reflective clothes Motorcycle umbrella	0	0	1	1	0	To beautify the motorcycle	Only at night	Red	On both the front and the back of the bike	Only when they notice a problem	Eye glasses	0	0	0	0	1	0
281	Dickson kum	Limbe	Bota			39	2	Male	2	2	3	1	6	3	1	1	0	1	1	1	1	13	2	Rarely	1	1	Yes	Minor injury	1	1	1	Reflective helmets Reflective clothes	0	1	1	0	0	To beautify the motorcycle	Only during raining weather	Red	On both the front and the back of the bike	Only when they notice a problem	Helmet Gloves Boots Thick pollovers	0	1	1	1	0	0
282	La	Limbe	Bota		Sokolo	39	2	Male	1	3	2	1	10	3	1	1	0	1	0	1	2	12	2	Rarely	1	1	Yes	Minor injury	1	1	0	Reflective clothes	0	0	1	0	0	To reduce vehicle weight	Only at night	Yellow	Only on the back of the bike	Once a year	Boots	0	0	0	1	0	0
283	Syveline Zuh	Limbe	Zone 2		Upper cassava farms junction	39	2	Male	1	3	2	1	5	3	1	0	1	1	0	1	1	13	2	Rarely	1	1	Yes	Severe injury	0	1	1	Motorcycle umbrella	0	0	0	1	0	I do not know	Only at night	Green	Only on the back of the bike	Once a year	Boots Long trousers Thick pollovers	0	0	0	1	0	1
284	Dickson kum	Limbe	Zone 2		Mbende junction	40	2	Male	3	3	2	2	9	3	1	1	0	1	1	1	2	13	2	Rarely	1	1	Yes	Minor injury	1	1	1	Reflective tapes Reflective helmets Reflective clothes Motorcycle umbrella	1	1	1	1	0	I do not know	At all times when riding	Red	On both the front and the back of the bike	Only when they notice a problem	Helmet Gloves Boots Eye glasses Thick pollovers	0	1	1	1	1	0
285	Ernest zih	Limbe	Zone 2			40	2	Male	2	2	2	2	20	3	1	0	0	0	0	1	1	10	1	Rarely	1	1	No		1	0	1	Reflective clothes	0	0	1	0	0	To beautify the motorcycle	At all times when riding	Yellow	Only on the front of the bike	Only when they notice a problem	Helmet Boots	0	1	0	1	0	0
286	Syveline Zuh	Limbe	Zone 2		Bakoko	41	3	Male	2	1	2	2	6	3	1	1	0	1	1	1	2	10	1	Rarely	1	1	No		0	1	1	Motorcycle umbrella	0	0	0	1	0	I do not know	Only during raining weather	Yellow	Only on the back of the bike	Only when they notice a problem	Long trousers Thick pollovers Gloves Boots	0	0	1	1	0	1
287	Syveline Zuh	Limbe	Zone 2		Otis junction	41	3	Male	2	1	3	3	9	3	1	1	0	0	1	1	2	9	1	Rarely	1	1	Yes	No injury	1	1	1	Reflective clothes	0	0	1	0	0	To improve visibility to other road users	At all times when riding	Yellow	On both the front and the back of the bike	Only when they notice a problem	Long trousers Thick pollovers	0	0	0	0	0	1
288	Dickson kum	Limbe	Bota		Sokolo market	41	3	Male	2	2	2	1	3	3	0	0	0	1	1	0		12	2	Rarely	1	1	No		1	1	1	Reflective tapes Reflective clothes	1	0	1	0	0	To improve visibility to other road users	Only during raining weather	Yellow	On both the front and the back of the bike	Only when they notice a problem	Helmet Gloves Boots Eye glasses Long trousers Thick pollovers	0	1	1	1	1	1
289	Larissa	Limbe	Seaport		Bokaro	42	3	Male	2	2	3	2	15	2	1	1	0	0	0	1	1	10	1	Rarely	1	0	No		1	1	1	Reflective tapes Reflective helmets Reflective clothes	1	1	1	0	0	To improve visibility to other road users	At all times when riding	Yellow	On both the front and the back of the bike	Before every ride	Helmet Gloves Boots Eye glasses Long trousers Thick pollovers	0	1	1	1	1	1
290	Larissa	Limbe	Seaport		Bokaro	43	3	Male	2	2	2	2	18	2	1	1	0	0	0	0		10	1	Rarely	1	1	No		1	1	1	Reflective tapes Reflective helmets Reflective clothes	1	1	1	0	0	To improve visibility to other road users	At all times when riding	Yellow	On both the front and the back of the bike	Before every ride	Helmet Gloves Boots Eye glasses Long trousers	0	1	1	1	1	1
291	Ukah Dickson k	Limbe	Zone 2			45	3	Male	2	3	4	2	6	3	1	1	0	1	1	1	1	12	2	Rarely	0	1			1	1	1	Reflective clothes	0	0	1	0	0	To improve visibility to other road users	At all times when riding	Yellow	On both the front and the back of the bike	Only when they notice a problem	Reflective vest Helmet Gloves Boots Eye glasses Long trousers Thick pollovers	1	1	1	1	1	1
292	Dickson kum	Limbe	Bota			45	3	Male	2	3	3	2	9	3	1	1	0	0	1	1	1	12	2	Rarely	1	1	No		1	1	1	Reflective tapes Reflective clothes	1	0	1	0	0	To improve visibility to other road users	At all times when riding	Red	On both the front and the back of the bike	Only when they notice a problem	Helmet Boots	0	1	0	1	0	0
293	Larissa	Limbe	Seaport		Bokaro	46	3	Male	2	3	3	2	21	3	1	1	0	0	0	1	1	9	1	Rarely	1	1	Yes	No injury	1	1	1	Reflective tapes Reflective helmets Reflective clothes	1	1	1	0	0	To improve visibility to other road users	At all times when riding	Yellow	On both the front and the back of the bike	Before every ride	Helmet Gloves Boots Eye glasses Long trousers Thick pollovers	0	1	1	1	1	1
294	Larissa	Limbe	Seaport		Bokaro	46	3	Male	2	2	2	2	20	2	1	1	0	0	0	0		8	1	Rarely	1	1	No		1	1	1	Reflective tapes Reflective helmets	1	1	0	0	0	To improve visibility to other road users	At all times when riding	Yellow	On both the front and the back of the bike	Before every ride	Reflective vest Helmet Gloves Boots Eye glasses Long trousers Thick pollovers	1	1	1	1	1	1
295	Syveline Zuh	Limbe	Bota		Middle farms	46	3	Male	2	2	2	2	2	3	0	1	1	1	1	1	2	9	1	Rarely	0	1			0	0	0	Reflective clothes Motorcycle umbrella	0	0	1	1	0	To reduce vehicle weight	Only during the day	Green	I do not know	Before every ride	Thick pollovers Long trousers Boots Helmet Reflective vest	1	1	0	1	0	1
296	Syveline Zuh	Limbe	Moliwe		Mile 4 market	46	3	Male	2	1	2	2	1	3	1	1	0	1	0	1	1	14	2	Rarely	0	1			1	1	1	Reflective clothes	0	0	1	0	0	To beautify the motorcycle	At all times when riding	Green	On both the front and the back of the bike	Only when they notice a problem	Eye glasses Long trousers Helmet Gloves Thick pollovers	0	1	1	0	1	1
297	Syveline Zuh	Limbe	Zone 2		Mile one	48	3	Male	2	2	2	2	18	3	1	1	1	1	1	0		6	1	Rarely	1	1	No		0	1	1	Reflective clothes Motorcycle umbrella	0	0	1	1	0	To improve visibility to other road users	Only at night	Green	Only on the back of the bike	Only when they notice a problem	Thick pollovers Helmet Long trousers	0	1	0	0	0	1
298	Syveline Zuh	Limbe	Moliwe		Quarter 2	50	3	Male	2	4	2	2	10	3	1	1	1	1	0	0		11	2	Rarely	1	1	Yes	Severe injury	1	1	1	Motorcycle umbrella Reflective clothes	0	0	1	1	0	To beautify the motorcycle	At all times when riding	Green	On both the front and the back of the bike	Only when they notice a problem	Boots Gloves Helmet Reflective vest Eye glasses Long trousers Thick pollovers	1	1	1	1	1	1
299	Syveline Zuh	Limbe	Moliwe		Mile 4 quarter 20	50	3	Male	4	1	2	1	12	3	1	1	0	1	0	1	2	10	1	Rarely	1	1	Yes	Severe injury	1	1	1	Motorcycle umbrella Reflective clothes	0	0	1	1	0	To beautify the motorcycle	Only at night	Green	On both the front and the back of the bike	Once a year	Helmet Long trousers Thick pollovers	0	1	0	0	0	1
300	Ernest zih	Limbe	Zone 2		Mile one	57	50+	Male	2	2	2	1	9	3	1	1	0	0	0	0		9	1	Rarely	1	1	No		1	1	1	Reflective helmets Reflective clothes Motorcycle umbrella	0	1	1	1	0	To improve visibility to other road users	Only at night	Yellow	On both the front and the back of the bike	Before every ride	Helmet Gloves Boots Eye glasses Long trousers	0	1	1	1	1	1
301	Randolf	Tiko		Tiko town	Street 6	21	1	Male	1	2	1	1	3	2	1	0	0	0	0	1	1	8	1	Frequently	0	1			1	1	1	Reflective clothes	0	0	1	0	0	To improve visibility to other road users	Only at night	Yellow	On both the front and the back of the bike	Before every ride	Helmet Gloves Boots Thick pollovers	0	1	1	1	0	0
302	Randolf	Tiko		Tiko town	Street 6	21	1	Male	1	3	3	1	2	3	0	0	0	0	0	0		12	2	Frequently	1	1	No		1	1	1	Reflective helmets Motorcycle umbrella	0	1	0	1	0	To improve visibility to other road users	Only during raining weather	Yellow	Only on the front of the bike	Only when they notice a problem	Helmet Gloves Boots Long trousers Thick pollovers	0	1	1	1	0	1
303	Ettah Agnes	Tiko		Tiko town	Street 6	21	1	Male	1	3	3	1	2	3	0	0	0	0	1	0		12	2	Frequently	1	1	Yes	Severe injury	1	1	1	Reflective clothes Motorcycle umbrella	0	0	1	1	0	To improve visibility to other road users	At all times when riding	Green	On both the front and the back of the bike	Before every ride	Helmet Boots Long trousers Thick pollovers	0	1	0	1	0	1
304	Obi	Tiko		Tiko town	Round about	22	1	Male	1	3	3	1	4	1	1	0	0	1	1	1	1	15	2	Frequently	0	1			0	1	1	Reflective tapes Reflective clothes	1	0	1	0	0	To improve visibility to other road users	At all times when riding	Red	Only on the back of the bike	Before every ride	Reflective vest Boots	1	0	0	1	0	0
305	Randolf	Tiko		Tiko town		22	1	Male	2	3	3	2	2	2	1	0	0	0	0	1	1	15	2	Frequently	1	1	No		0	1	1	Reflective clothes	0	0	1	0	0	To improve visibility to other road users	At all times when riding	Yellow	Only on the back of the bike	Before every ride	Helmet Boots Eye glasses Long trousers	0	1	0	1	1	1
306	Obi	Tiko		Likomba	Likomba bridge	22	1	Male	1	2	3	2	4	3	0	0	1	1	0	1	1	18	3	Frequently	1	1	Yes	Minor injury	0	1	1	Reflective tapes Reflective clothes	1	0	1	0	0	To improve visibility to other road users	At all times when riding	Yellow	On both the front and the back of the bike	Only when they notice a problem	Boots Long trousers Thick pollovers	0	0	0	1	0	1
307	Peter	Tiko		Tiko town	Street 3	23	1	Male	1	3	2	2	1	2	1	0	0	1	0	1	2	12	2	Frequently	1	1	Yes	Minor injury	1	1	1	Reflective clothes Reflective helmets	0	1	1	0	0	To improve visibility to other road users	Only at night	Red	On both the front and the back of the bike	Only when they notice a problem	Thick pollovers Helmet Boots Gloves	0	1	1	1	0	0
308	Randolf	Tiko		Tiko town	Street 6	24	1	Male	1	3	3	1	7	2	1	0	0	1	0	1	2	12	2	Frequently	0	1			1	1	1	Reflective clothes	0	0	1	0	0	To improve visibility to other road users	Only during raining weather	Yellow	On both the front and the back of the bike	Once a year	Helmet Boots Long trousers Thick pollovers	0	1	0	1	0	1
309	Randolf	Tiko		Tiko town	Likomba bridge	24	1	Male	2	3	3	1	1	3	1	0	1	1	1	1	1	9	1	Frequently	1	1	Yes	Severe injury	1	1	1	Reflective tapes Reflective helmets	1	1	0	0	0	To improve visibility to other road users	Only during raining weather	Yellow	Only on the back of the bike	Only when they notice a problem	Helmet Gloves Boots Long trousers Thick pollovers	0	1	1	1	0	1
310	Obi	Tiko		Holforth		25	1	Male	1	3	2	1	6	3	1	0	1	1	0	1	1	14	2	Frequently	1	1	No		0	1	1	Reflective tapes Reflective clothes	1	0	1	0	0	To improve visibility to other road users	Only at night	Yellow	Only on the back of the bike	Only when they notice a problem	Helmet	0	1	0	0	0	0
311	Obi	Tiko		Kange		25	1	Male	2	2	2	1	2	3	1	0	0	0	1	1	3	8	1	Frequently	0	1			1	1	1	Reflective tapes	1	0	0	0	0	To improve visibility to other road users	At all times when riding	Yellow	On both the front and the back of the bike	Before every ride	Helmet Gloves Boots	0	1	1	1	0	0
312	Obi	Tiko		Mutengene	Quater 8	25	1	Male	1	4	2	1	2	2	1	1	0	1	0	1	2	10	1	Frequently	1	1	No		0	1	1	Reflective clothes	0	0	1	0	0	To improve visibility to other road users	Only at night	Yellow	On both the front and the back of the bike	Only when they notice a problem	Helmet Boots	0	1	0	1	0	0
313	Peter	Tiko		Tiko town	Commandant street	25	1	Male	1	3	2	2	5	2	1	0	1	1	1	1	1	10	1	Frequently	1	1	Yes	Severe injury	1	1	1	Reflective clothes Reflective helmets	0	1	1	0	0	To improve visibility to other road users	Only during raining weather	Green	On both the front and the back of the bike	Before every ride	Helmet Gloves	0	1	1	0	0	0
314	Peter	Tiko		Mutengene	Tomatoe market	25	1	Male	2	3	2	2	4	2	1	0	1	0	0	1	1	20	3	Frequently	1	1	No		1	1	1	Reflective tapes Reflective clothes	1	0	1	0	0	To improve visibility to other road users	At all times when riding	Green	On both the front and the back of the bike	Only when they notice a problem	Helmet Boots Long trousers Thick pollovers Gloves	0	1	1	1	0	1
315	Randolf	Tiko		Mutengene	Mutengene market	25	1	Male	1	2	3	1	2	3	1	0	0	0	0	1	2	12	2	Frequently	1	0	No		1	1	1	Reflective helmets Reflective clothes	0	1	1	0	0	To beautify the motorcycle	Only at night	Yellow	Only on the back of the bike	Only when they notice a problem	Helmet Boots Thick pollovers	0	1	0	1	0	0
316	Obi	Tiko		Tiko town	Street 6	26	1	Male	1	2	2	1	2	3	0	0	1	1	0	1	1	12	2	Frequently	1	1	No		1	1	1	Reflective helmets Reflective clothes Reflective tapes	1	1	1	0	0	To improve visibility to other road users	Only at night	Yellow	On both the front and the back of the bike	Before every ride	Gloves Helmet Reflective vest Boots Eye glasses	1	1	1	1	1	0
317	Randolf	Tiko		Tiko town	Street 6	26	1	Male	1	4	3	2	4	2	1	0	0	0	1	1	1	12	2	Frequently	0	0			0	1	1	Reflective tapes Reflective helmets	1	1	0	0	0	To improve visibility to other road users	Only during raining weather	Yellow	Only on the back of the bike	Before every ride	Helmet Gloves Long trousers Thick pollovers	0	1	1	0	0	1
318	Randolf	Tiko		Tiko town	Likomba bridge	27	1	Male	1	2	1	2	4	2	0	0	0	1	1	1	1	13	2	Frequently	1	1	No		1	1	1	Reflective clothes	0	0	1	0	0	To beautify the motorcycle	Only at night	Yellow	Only on the back of the bike	Before every ride	Helmet Boots Long trousers Thick pollovers	0	1	0	1	0	1
319	Obi	Tiko		Kange	Ekange	27	1	Male	2	3	1	1	3	3	1	0	0	1	0	1	2	12	2	Frequently	1	1	No		1	1	1	Reflective clothes	0	0	1	0	0	To improve visibility to other road users	Only at night	Yellow	Only on the back of the bike	Only when they notice a problem	Helmet Boots Thick pollovers	0	1	0	1	0	0
320	Randolf	Tiko		Tiko town		27	1	Male	1	2	1	1	1	2	1	0	0	1	0	1	1	12	2	Frequently	0	0			1	0	0	Reflective clothes Motorcycle umbrella	0	0	1	1	0	To improve visibility to other road users	Only at night	Yellow	Only on the back of the bike	Only when they notice a problem	Helmet Boots Long trousers Thick pollovers	0	1	0	1	0	1
321	Randolf	Tiko		Tiko town	Tiko round about	27	1	Male	2	4	4	2	5	2	1	0	0	0	0	0		11	2	Frequently	1	0	No		1	1	1	Reflective clothes Motorcycle umbrella	0	0	1	1	0	To improve visibility to other road users	At all times when riding	Yellow	On both the front and the back of the bike	Before every ride	Helmet Boots Long trousers Thick pollovers	0	1	0	1	0	1
322	Peter	Tiko		Tiko town	Likumba bridge	28	1	Male	2	3	3	2	15	3	1	1	1	0	0	1	1	15	2	Frequently	1	1	Yes	Severe injury	1	1	1	Reflective tapes Reflective clothes	1	0	1	0	0	To improve visibility to other road users	At all times when riding	Green	On both the front and the back of the bike	Before every ride	Helmet Boots Eye glasses Long trousers Thick pollovers	0	1	0	1	1	1
323	Peter	Tiko		Mutengene	Tomatoe market	28	1	Male	2	3	3	2	6	2	1	0	0	1	1	1	1	12	2	Frequently	1	1	No		1	1	1	Reflective tapes Reflective clothes	1	0	1	0	0	I do not know	At all times when riding	Yellow	On both the front and the back of the bike	Only when they notice a problem	Boots Helmet Thick pollovers Gloves Long trousers	0	1	1	1	0	1
324	Randolf	Tiko		Tiko town		28	1	Male	1	3	4	3	1	2	1	0	0	0	0	1	1	12	2	Frequently	0	1			1	1	1	Reflective tapes Reflective clothes Motorcycle umbrella	1	0	1	1	0	To improve visibility to other road users	Only at night	Yellow	On both the front and the back of the bike	Before every ride	Helmet Boots Long trousers Thick pollovers	0	1	0	1	0	1
325	Randolf	Tiko		Mutengene		28	1	Male	1	3	2	1	8	2	1	0	0	1	0	1	1	12	2	Frequently	1	1	Yes	No injury	1	1	0	Reflective clothes	0	0	1	0	0	To beautify the motorcycle	Only at night	Yellow	Only on the back of the bike	Before every ride	Reflective vest Helmet Gloves Eye glasses	1	1	1	0	1	0
326	Ettah Agnes	Tiko		Mutengene	Tomato market	30	1	Male	2	2	3	1	7	3	0	0	1	1	1	1	2	17	3	Frequently	1	1	No		1	1	1	Reflective tapes Reflective clothes	1	0	1	0	0	To improve visibility to other road users	At all times when riding	Red	On both the front and the back of the bike	Before every ride	Helmet Gloves Boots Eye glasses Thick pollovers	0	1	1	1	1	0
327	Obi	Tiko		Mutengene	Tomato market	30	1	Male	1	3	3	1	2	3	0	0	0	0	1	1	2	16	3	Frequently	1	1	No		1	1	1	Reflective tapes Reflective helmets Reflective clothes	1	1	1	0	0	To improve visibility to other road users	At all times when riding	Green	On both the front and the back of the bike	Before every ride	Helmet Boots Eye glasses Long trousers Thick pollovers	0	1	0	1	1	1
328	Peter	Tiko		Mutengene	Tomatoe market	30	1	Male	1	2	3	2	5	2	1	1	0	1	0	1	1	12	2	Frequently	1	1	No		1	1	1	Reflective tapes Reflective clothes	1	0	1	0	0	To improve visibility to other road users	At all times when riding	Yellow	On both the front and the back of the bike	Only when they notice a problem	Thick pollovers Boots Helmet Eye glasses Gloves	0	1	1	1	1	0
329	Randolf	Tiko		Tiko town	Street 6	30	1	Male	2	3	3	2	13	2	1	0	1	1	0	1	1	12	2	Frequently	1	1	No		1	1	1	Reflective clothes	0	0	1	0	0	To improve visibility to other road users	Only at night	Yellow	Only on the back of the bike	Only when they notice a problem	Helmet Boots Long trousers Thick pollovers	0	1	0	1	0	1
330	Randolf	Tiko		Tiko town	Street 6	32	2	Female	2	3	2	1	5	2	1	0	0	1	0	1	1	12	2	Frequently	1	1	No		1	1	1	Reflective clothes	0	0	1	0	0	To improve visibility to other road users	Only at night	Yellow	Only on the back of the bike	Only when they notice a problem	Helmet	0	1	0	0	0	0
331	Randolf	Tiko		Tiko town	Street 6	32	2	Male	2	2	4	2	3	2	1	0	0	1	0	1	1	11	2	Frequently	0	1			1	1	1	Reflective clothes Motorcycle umbrella	0	0	1	1	0	To improve visibility to other road users	Only during raining weather	Yellow	On both the front and the back of the bike	Before every ride	Gloves Boots Long trousers Thick pollovers	0	0	1	1	0	1
332	Ettah Agnes	Tiko		Tiko town	Street	32	2	Male	2	3	3	2	8	3	0	0	0	1	1	1	1	12	2	Frequently	0	0			1	1	1	Reflective clothes	0	0	1	0	0	To improve visibility to other road users	Only at night	Yellow	Only on the back of the bike	I do not know	Helmet Boots	0	1	0	1	0	0
333	Obi	Tiko		Tiko town	Street 6	32	2	Male	1	3	2	2	10	3	1	0	0	1	0	1	2	16	3	Frequently	0	1			0	1	1	Reflective tapes Reflective helmets Reflective clothes	1	1	1	0	0	To improve visibility to other road users	Only at night	Red	On both the front and the back of the bike	Before every ride	Helmet Gloves Boots Eye glasses Long trousers Thick pollovers	0	1	1	1	1	1
334	Peter	Tiko		Tiko town	Street 2	32	2	Male	2	3	2	2	3	2	1	0	0	1	0	1	1	14	2	Frequently	1	1	Yes	Minor injury	1	1	1	Reflective tapes Reflective clothes	1	0	1	0	0	To improve visibility to other road users	Only at night	Yellow	Only on the back of the bike	Once a year	Helmet Eye glasses Boots Long trousers	0	1	0	1	1	1
335	Randolf	Tiko		Tiko town	Tiko round about	32	2	Male	2	3	2	1	2	2	1	0	0	0	0	1	1	10	1	Frequently	1	1	No		1	1	1	Reflective tapes Reflective helmets Motorcycle umbrella	1	1	0	1	0	To improve visibility to other road users	At all times when riding	Yellow	On both the front and the back of the bike	Once a year	Helmet Boots Eye glasses Long trousers Thick pollovers	0	1	0	1	1	1
336	Randolf	Tiko		Tiko town		33	2	Male	2	4	3	1	4	2	1	0	1	1	1	1	2	9	1	Frequently	1	1	Yes	Minor injury	1	1	1	Reflective helmets Reflective clothes Motorcycle umbrella	0	1	1	1	0	To improve visibility to other road users	Only at night	Green	Only on the back of the bike	Before every ride	Helmet Boots Long trousers Thick pollovers	0	1	0	1	0	1
337	Obi	Tiko		Tiko town	Street 6	35	2	Male	1	2	2	1	2	3	0	0	0	1	0	1	1	18	3	Frequently	1	1	No		1	1	1	Reflective tapes Reflective helmets Reflective clothes Motorcycle umbrella	1	1	1	1	0	To improve visibility to other road users	At all times when riding	White	Only on the front of the bike	Before every ride	Helmet Reflective vest Gloves Boots Eye glasses	1	1	1	1	1	0
338	Randolf	Tiko		Holforth		36	2	Male	2	3	3	1	5	2	1	0	1	1	1	1	2	20	3	Frequently	1	1	No		1	1	1	Reflective helmets Motorcycle umbrella	0	1	0	1	0	To reduce vehicle weight	At all times when riding	Yellow	Only on the back of the bike	Only when they notice a problem	Helmet Eye glasses	0	1	0	0	1	0
339	Peter	Tiko		Tiko town	Tiko roundabout	36	2	Male	2	3	2	1	5	3	1	0	1	1	0	1	1	15	2	Frequently	0	1			1	1	1	Motorcycle umbrella Reflective clothes	0	0	1	1	0	To improve visibility to other road users	At all times when riding	Green	On both the front and the back of the bike	Only when they notice a problem	Thick pollovers Helmet Boots	0	1	0	1	0	0
340	Randolf	Tiko		Holforth	Round about tik	36	2	Male	2	3	3	1	8	2	1	0	0	1	0	1	1	10	1	Frequently	1	1	No		1	1	1	Reflective helmets Reflective clothes Motorcycle umbrella	0	1	1	1	0	To improve visibility to other road users	At all times when riding	Yellow	On both the front and the back of the bike	Before every ride	Helmet Gloves Long trousers Thick pollovers	0	1	1	0	0	1
341	Obi	Tiko		Mutengene	Tomato market	37	2	Male	2	2	4	2	4	2	1	0	0	1	0	1	1	14	2	Frequently	1	1	Yes	Minor injury	1	1	1	Reflective clothes	0	0	1	0	0	To reduce vehicle weight	Only at night	Yellow	On both the front and the back of the bike	Only when they notice a problem	Gloves Helmet Boots Long trousers	0	1	1	1	0	1
342	Ettah Agnes	Tiko		Tiko town	Street 6	38	2	Male	3	1	1	1	12	3	0	0	1	0	1	1	2	12	2	Frequently	1	1	Yes	Severe injury	1	1	1	Reflective clothes	0	0	1	0	0	To improve visibility to other road users	Only at night	White	Only on the back of the bike	I do not know	Helmet Boots Long trousers	0	1	0	1	0	1
343	Peter	Tiko		Tiko town	New quatar	38	2	Male	1	2	3	2	10	2	1	0	0	0	0	1	1	15	2	Frequently	1	1	Yes	No injury	1	1	1	Reflective tapes Reflective clothes	1	0	1	0	0	To improve visibility to other road users	At all times when riding	Green	On both the front and the back of the bike	Only when they notice a problem	Helmet Gloves Boots Eye glasses Long trousers Thick pollovers	0	1	1	1	1	1
344	Obi	Tiko		Tiko town	Round about	40	2	Male	2	2	2	1	10	3	1	0	0	1	0	1	2	12	2	Frequently	1	1	Yes	Minor injury	1	1	1	Reflective clothes Reflective helmets Reflective tapes	1	1	1	0	0	To improve visibility to other road users	At all times when riding	Yellow	On both the front and the back of the bike	Before every ride	Reflective vest Helmet Gloves Boots Eye glasses Long trousers Thick pollovers	1	1	1	1	1	1
345	Peter	Tiko		Tiko town	Likumba bridge	41	3	Male	1	3	3	2	7	2	1	0	1	1	0	1	1	12	2	Frequently	0	1			1	1	1	Reflective clothes Reflective tapes	1	0	1	0	0	To improve visibility to other road users	Only at night	Green	On both the front and the back of the bike	Only when they notice a problem	Reflective vest Helmet Gloves Boots Eye glasses Long trousers Thick pollovers	1	1	1	1	1	1
346	Ettah Agnes	Tiko		Holforth	Bigmop market	43	3	Male	2	2	2	1	9	3	1	0	1	1	0	1	2	16	3	Frequently	1	1	Yes	Minor injury	1	0	1	Reflective clothes	0	0	1	0	0	To improve visibility to other road users	Only at night	Yellow	On both the front and the back of the bike	Once a year	Helmet Boots Thick pollovers	0	1	0	1	0	0
347	Randolf	Tiko		Tiko town	Street 6	44	3	Male	2	3	3	1	15	2	1	0	1	0	0	1	1	10	1	Frequently	0	1			1	1	1	Reflective clothes Motorcycle umbrella	0	0	1	1	0	To improve visibility to other road users	Only at night	Yellow	On both the front and the back of the bike	Only when they notice a problem	Helmet Boots Long trousers Thick pollovers	0	1	0	1	0	1
348	O i	Tiko		Tiko town	Tiko Town	47	3	Male	2	4	3	1	7	3	1	0	0	1	0	1	1	10	1	Frequently	1	1	No		1	1	1	Reflective tapes Reflective helmets Reflective clothes	1	1	1	0	0	To improve visibility to other road users	At all times when riding	Yellow	On both the front and the back of the bike	Only when they notice a problem	Reflective vest Helmet Gloves Boots	1	1	1	1	0	0
349	Ettah Agnes	Tiko		Tiko town	Tiko motor Park	49	3	Male	2	3	3	1	6	2	1	0	0	0	1	0		12	2	Frequently	0	1			1	1	1	Reflective tapes Reflective clothes	1	0	1	0	0	To improve visibility to other road users	Only at night	Red	Only on the back of the bike	Only when they notice a problem	Helmet Gloves Boots Eye glasses	0	1	1	1	1	0
350	Randolf	Tiko		Holforth	Holforth	49	3	Male	3	2	2	1	3	3	1	0	1	1	1	1	1	10	1	Frequently	1	1	No		1	0	1	Reflective helmets Motorcycle umbrella	0	1	0	1	0	To reduce vehicle weight	Only at night	Yellow	Only on the back of the bike	Once a year	Helmet Boots Long trousers	0	1	0	1	0	1
351	Randolf	Tiko		Tiko town	Street 6	21	1	Male	1	3	2	1	2	2	1	0	0	1	0	1	1	11	2	Never	1	1	No		1	1	1	Reflective clothes Motorcycle umbrella	0	0	1	1	0	To improve visibility to other road users	Only at night	Green	Only on the back of the bike	Only when they notice a problem	Helmet Boots Long trousers Thick pollovers	0	1	0	1	0	1
352	Peter	Tiko		Tiko town	Street 6	21	1	Male	1	3	3	2	1	2	1	0	0	1	0	1	1	11	2	Never	0	1			1	1	1	Reflective tapes Reflective clothes	1	0	1	0	0	To improve visibility to other road users	At all times when riding	Green	Only on the front of the bike	Only when they notice a problem	Helmet Boots Thick pollovers Long trousers Gloves	0	1	1	1	0	1
353	Randolf	Tiko		Tiko town		22	1	Male	1	3	3	2	2	2	1	0	1	1	0	1	1	10	1	Never	1	1	No		1	1	1	Reflective tapes Reflective helmets Motorcycle umbrella	1	1	0	1	0	To improve visibility to other road users	Only at night	Yellow	Only on the front of the bike	Only when they notice a problem	Helmet Gloves Eye glasses Long trousers Thick pollovers	0	1	1	0	1	1
354	Randolf	Tiko		Likomba	Likomba bridge	22	1	Male	1	3	3	2	7	2	1	0	0	0	0	0		9	1	Never	1	1	No		1	1	1	Reflective helmets Reflective clothes	0	1	1	0	0	To improve visibility to other road users	At all times when riding	Yellow	Only on the back of the bike	Only when they notice a problem	Helmet Gloves Boots Eye glasses Long trousers Thick pollovers	0	1	1	1	1	1
355	Obi	Tiko		Tiko town	Street 6	22	1	Male	1	3	2	1	1	2	0	0	0	0	1	1	1	13	2	Never	0	0			1	1	1	Reflective tapes	1	0	0	0	0	To improve visibility to other road users	Only at night	Yellow	Only on the back of the bike	Only when they notice a problem	Helmet Boots Gloves Eye glasses Long trousers	0	1	1	1	1	1
356	Peter	Tiko		Tiko town	Street 6	22	1	Male	1	3	3	1	1	3	0	0	1	1	0	1	3	6	1	Never	0	1			1	1	1	Reflective tapes	1	0	0	0	0	I do not know	At all times when riding	Green	Only on the back of the bike	Only when they notice a problem	Helmet Eye glasses Boots	0	1	0	1	1	0
357	Peter	Tiko		Likomba	Likomba bridge	22	1	Male	1	3	4	2	2	2	1	0	0	0	0	0		10	1	Never	1	1	Yes	Minor injury	1	1	1	Reflective clothes	0	0	1	0	0	To improve visibility to other road users	Only at night	Green	On both the front and the back of the bike	Only when they notice a problem	Helmet Eye glasses Gloves Thick pollovers Boots	0	1	1	1	1	0
358	Peter	Tiko		Tiko town	Likumba bridge	22	1	Male	1	3	3	2	2	3	0	0	1	1	1	0		15	2	Never	1	1	Yes	Severe injury	1	1	1	Reflective tapes Reflective clothes	1	0	1	0	0	To improve visibility to other road users	Only at night	Green	I do not know	Only when they notice a problem	Thick pollovers Boots Helmet Eye glasses	0	1	0	1	1	0
359	Ettah Agnes	Tiko		Tiko town	New Quater	23	1	Male	1	3	2	1	2	2	1	0	0	1	1	1	1	12	2	Never	1	1	No		0	1	1	Reflective tapes Reflective clothes	1	0	1	0	0	To improve visibility to other road users	Only at night	Green	Only on the back of the bike	I do not know	Helmet Gloves Boots	0	1	1	1	0	0
360	Peter	Tiko		Tiko town	Likumba bridge	23	1	Male	1	3	2	2	2	2	0	0	0	1	0	1	2	12	2	Never	1	1	Yes	Severe injury	1	1	1	Reflective tapes Reflective clothes	1	0	1	0	0	I do not know	At all times when riding	Green	On both the front and the back of the bike	Before every ride	Helmet Long trousers Boots Thick pollovers	0	1	0	1	0	1
361	Obi	Tiko		Tiko town	Commander street	24	1	Male	1	2	2	2	5	2	1	0	0	1	0	1	2	10	1	Never	1	1	Yes	Severe injury	0	1	1	Reflective tapes Reflective clothes	1	0	1	0	0	To improve visibility to other road users	At all times when riding	Yellow	On both the front and the back of the bike	Before every ride	Reflective vest Gloves Boots Long trousers	1	0	1	1	0	1
362	Ettah Agnes	Tiko		Likomba	Likomba bridge	24	1	Male	2	3	4	2	1	2	1	1	1	0	0	1	2	11	2	Never	0	1			1	1	1	Reflective clothes	0	0	1	0	0	To improve visibility to other road users	At all times when riding	Yellow	Only on the back of the bike	Once a year	Helmet Gloves Boots Long trousers Thick pollovers	0	1	1	1	0	1
363	Obi	Tiko		Mutengene	Mutengene market	24	1	Male	1	3	3	2	8	3	0	0	0	1	1	1	2	9	1	Never	0	1			1	1	1	Reflective tapes Reflective clothes	1	0	1	0	0	To improve visibility to other road users	Only at night	Yellow	On both the front and the back of the bike	Before every ride	Helmet Gloves Boots Long trousers Thick pollovers	0	1	1	1	0	1
364	Obi	Tiko		Tiko town	Street 6	24	1	Male	1	3	2	2	3	2	1	0	0	1	0	1	2	10	1	Never	1	1	Yes	No injury	0	1	1	Reflective clothes Reflective tapes Motorcycle umbrella	1	0	1	1	0	To improve visibility to other road users	At all times when riding	Yellow	On both the front and the back of the bike	Before every ride	Boots Helmet Gloves Long trousers Eye glasses Reflective vest	1	1	1	1	1	1
365	Peter	Tiko		Tiko town	Street 1	24	1	Male	1	3	2	1	2	2	0	0	0	0	0	1	2	9	1	Never	1	1	No		1	1	1	Reflective clothes	0	0	1	0	0	To improve visibility to other road users	Only at night	Green	On both the front and the back of the bike	Before every ride	Helmet Eye glasses Boots Gloves	0	1	1	1	1	0
366	Randolf	Tiko		Tiko town	Likomba bridge	24	1	Male	1	3	3	1	1	3	1	0	1	1	0	1	2	10	1	Never	0	0			0	0	0	Reflective tapes Reflective clothes	1	0	1	0	0	To improve visibility to other road users	Only at night	Yellow	Only on the back of the bike	Only when they notice a problem	Helmet Boots Thick pollovers	0	1	0	1	0	0
367	Peter	Tiko		Tiko town	Tiko roundabout	25	1	Male	1	3	2	1	2	2	1	0	0	1	0	1	1	12	2	Never	1	1	No		1	1	1	Reflective tapes	1	0	0	0	0	To beautify the motorcycle	Only at night	Green	Only on the back of the bike	Once a year	Helmet Eye glasses Long trousers	0	1	0	0	1	1
368	Ettah Agnes	Tiko		Mutengene	Tomato market	28	1	Male	1	3	4	1	4	2	1	0	0	0	0	1	1	8	1	Never	1	1	Yes	Minor injury	0	0	0	Reflective clothes	0	0	1	0	0	To improve visibility to other road users	Only at night	Red	On both the front and the back of the bike	Only when they notice a problem	Helmet	0	1	0	0	0	0
369	Obi	Tiko		Tiko town	Tiko Town	28	1	Male	1	3	4	1	1	3	1	0	0	0	1	0		7	1	Never	0	1			0	1	1	Reflective helmets Reflective tapes Reflective clothes Motorcycle umbrella	1	1	1	1	0	To improve visibility to other road users	At all times when riding	Green	On both the front and the back of the bike	Before every ride	Reflective vest Helmet Boots Eye glasses Long trousers	1	1	0	1	1	1
370	Obi	Tiko		Tiko town	Behind market	28	1	Male	1	3	2	1	11	3	1	0	0	0	0	1	1	10	1	Never	0	1			0	1	1	Reflective tapes Reflective clothes	1	0	1	0	0	To improve visibility to other road users	At all times when riding	Yellow	On both the front and the back of the bike	Before every ride	Helmet Gloves Boots Long trousers	0	1	1	1	0	1
371	Peter	Tiko		Tiko town	Street 2	28	1	Male	1	3	2	2	1	2	0	1	0	1	1	1	1	12	2	Never	1	1	No		1	1	1	Reflective tapes Reflective clothes	1	0	1	0	0	To improve visibility to other road users	At all times when riding	Green	On both the front and the back of the bike	Only when they notice a problem	Thick pollovers Helmet Boots Gloves	0	1	1	1	0	0
372	Ettah Agnes	Tiko		Tiko town	Tiko Roundabout	29	1	Male	2	4	2	2	2	2	1	0	0	1	0	1	1	6	1	Never	0	1			0	0	0	Reflective clothes	0	0	1	0	0	To improve visibility to other road users	At all times when riding	Green	On both the front and the back of the bike	Only when they notice a problem	Helmet Boots Eye glasses	0	1	0	1	1	0
373	Ettah Agnes	Tiko		Likomba	Likomba bridge	29	1	Male	1	3	2	1	7	3	1	0	0	1	0	1	2	16	3	Never	1	1	Yes	Severe injury	1	1	1	Reflective helmets Reflective clothes	0	1	1	0	0	To improve visibility to other road users	Only at night	Green	Only on the back of the bike	Once a year	Helmet Boots Long trousers Thick pollovers	0	1	0	1	0	1
374	Ettah Agnes	Tiko		Likomba	Likomba Bridge	30	1	Male	2	3	2	1	8	2	1	0	1	1	0	0		12	2	Never	1	1	No		1	1	1	Reflective clothes	0	0	1	0	0	To improve visibility to other road users	Only at night	Green	Only on the back of the bike	Before every ride	Helmet	0	1	0	0	0	0
375	Obi	Tiko		Likomba	Li kom a bridge	30	1	Male	1	2	3	2	3	2	1	0	0	0	0	1	1	12	2	Never	0	0			0	1	1	Reflective tapes Reflective clothes	1	0	1	0	0	To improve visibility to other road users	Only at night	Yellow	On both the front and the back of the bike	Before every ride	Helmet Boots Eye glasses	0	1	0	1	1	0
376	Peter	Tiko		Tiko town	Street 6	30	1	Male	1	3	3	1	2	2	0	0	0	1	0	0		12	2	Never	1	1	No		1	1	1	Reflective tapes	1	0	0	0	0	To improve visibility to other road users	Only during raining weather	Red	On both the front and the back of the bike	Once a year	Helmet Thick pollovers Boots	0	1	0	1	0	0
377	Randolf	Tiko		Tiko town		30	1	Male	2	3	4	2	6	2	1	0	0	1	0	1	1	10	1	Never	1	1	No		1	1	1	Reflective helmets	0	1	0	0	0	To improve visibility to other road users	Only during raining weather	Yellow	Only on the back of the bike	Only when they notice a problem	Helmet Boots Long trousers Thick pollovers	0	1	0	1	0	1
378	Randolf	Tiko		Tiko town	Tiko round about	30	1	Male	1	4	2	1	1	3	1	0	0	1	0	1	1	12	2	Never	0	0			0	1	1	Reflective helmets Reflective clothes	0	1	1	0	0	To improve visibility to other road users	At all times when riding	Green	Only on the back of the bike	Only when they notice a problem	Helmet Gloves Boots Long trousers Thick pollovers	0	1	1	1	0	1
379	Peter	Tiko		Holforth	Holfor market	32	2	Male	1	3	2	2	3	2	1	0	0	0	0	1	1	8	1	Never	1	1	No		0	1	1	Reflective helmets	0	1	0	0	0	To improve visibility to other road users	At all times when riding	Green	On both the front and the back of the bike	Only when they notice a problem	Helmet Gloves Boots Thick pollovers	0	1	1	1	0	0
380	Obi	Tiko		Tiko town	Holforth	32	2	Female	1	3	2	1	7	3	1	1	0	1	0	1	2	8	1	Never	1	1	No		1	1	1	None	0	0	0	0	1	To improve visibility to other road users	At all times when riding	White	On both the front and the back of the bike	Only when they notice a problem	Helmet Gloves Boots Eye glasses	0	1	1	1	1	0
381	Peter	Tiko		Tiko town	Tiko roundabout	32	2	Male	1	3	3	2	6	2	1	0	0	1	0	1	1	12	2	Never	0	1			1	1	1	Reflective clothes	0	0	1	0	0	To improve visibility to other road users	Only at night	Red	Only on the back of the bike	Once a year	Reflective vest Helmet Eye glasses Boots	1	1	0	1	1	0
382	Ettah Agnes	Tiko		Tiko town	Commandant Street	34	2	Male	2	3	3	1	3	3	1	1	0	1	1	1	1	6	1	Never	1	1	Yes	Minor injury	1	1	1	Reflective clothes	0	0	1	0	0	To improve visibility to other road users	At all times when riding	Red	On both the front and the back of the bike	I do not know	Helmet Gloves Boots Thick pollovers	0	1	1	1	0	0
383	Randolf	Tiko		Likomba	Likomba	34	2	Male	2	3	2	1	5	3	0	1	0	1	0	1	2	6	1	Never	1	0	No		1	1	1	Reflective clothes Motorcycle umbrella	0	0	1	1	0	To improve visibility to other road users	At all times when riding	Yellow	On both the front and the back of the bike	Before every ride	Helmet Gloves Boots Eye glasses Thick pollovers	0	1	1	1	1	0
384	Ettah Agnes	Tiko		Tiko town	Tiko roundabout	35	2	Male	2	3	2	2	15	3	1	0	0	1	0	1	1	12	2	Never	0	1			1	1	1	Motorcycle umbrella Reflective clothes	0	0	1	1	0	To improve visibility to other road users	Only at night	Yellow	On both the front and the back of the bike	Before every ride	Boots Eye glasses Helmet	0	1	0	1	1	0
385	Peter	Tiko		Holforth	Big mop market	35	2	Male	1	3	2	1	5	2	1	1	0	1	0	1	1	11	2	Never	0	1			1	1	1	Reflective clothes	0	0	1	0	0	To improve visibility to other road users	At all times when riding	Green	On both the front and the back of the bike	I do not know	Thick pollovers Helmet Boots	0	1	0	1	0	0
386	Ettah Agnes	Tiko		Tiko town	Street 6	36	2	Male	1	2	1	1	14	2	0	1	0	0	0	1	2	12	2	Never	0	1			0	1	1	Reflective clothes	0	0	1	0	0	To improve visibility to other road users	Only at night	Yellow	On both the front and the back of the bike	Once a year	Helmet Boots Thick pollovers	0	1	0	1	0	0
387	Obi	Tiko		Tiko town	Round about	36	2	Male	2	2	2	2	3	3	1	0	0	1	0	0		13	2	Never	0	1			1	1	1	Reflective tapes Reflective clothes	1	0	1	0	0	To improve visibility to other road users	At all times when riding	Yellow	On both the front and the back of the bike	Before every ride	Helmet Boots Long trousers Eye glasses	0	1	0	1	1	1
388	Randolf	Tiko		Tiko town	Tiko round about	36	2	Male	2	2	2	1	1	2	1	0	0	1	1	1	1	11	2	Never	0	1			1	1	1	Reflective tapes Reflective clothes Motorcycle umbrella	1	0	1	1	0	To improve visibility to other road users	Only during raining weather	Yellow	On both the front and the back of the bike	Only when they notice a problem	Helmet Boots Long trousers Thick pollovers	0	1	0	1	0	1
389	Ettah Agnes	Tiko		Tiko town		37	2	Male	1	1	2	2	18	3	1	0	0	1	1	1	2	10	1	Never	1	1	Yes	Minor injury	1	1	0	Reflective clothes	0	0	1	0	0	To improve visibility to other road users	At all times when riding	Yellow	On both the front and the back of the bike	Before every ride	Helmet Gloves	0	1	1	0	0	0
390	Ettah Agnes	Tiko		Tiko town	Street 6	37	2	Male	1	3	4	1	4	1	0	0	0	1	1	1	2	12	2	Never	1	1	No		1	1	0	Reflective clothes	0	0	1	0	0	To improve visibility to other road users	Only at night	Red	On both the front and the back of the bike	Once a year	Helmet Boots Long trousers Thick pollovers	0	1	0	1	0	1
391	Peter	Tiko		Tiko town	Tiko roundabout	37	2	Male	2	3	2	2	5	2	1	1	0	0	0	1	1	9	1	Never	0	1			1	1	1	Motorcycle umbrella Reflective helmets	0	1	0	1	0	To improve visibility to other road users	At all times when riding	Green	On both the front and the back of the bike	Once a year	Helmet Boots Eye glasses	0	1	0	1	1	0
392	Peter	Tiko		Tiko town	Street 6	37	2	Male	2	2	3	2	22	1	1	0	1	1	0	1	2	11	2	Never	0	1			1	1	1	Reflective clothes	0	0	1	0	0	To improve visibility to other road users	At all times when riding	Yellow	Only on the back of the bike	Only when they notice a problem	Helmet Gloves Boots Eye glasses Long trousers Thick pollovers	0	1	1	1	1	1
393	Q	Tiko		Likomba	Likomba bridge	37	2	Male	1	2	2	1	17	2	1	0	0	1	0	1	2	12	2	Never	0	1			1	1	1	Reflective clothes Reflective tapes	1	0	1	0	0	To improve visibility to other road users	At all times when riding	Yellow	On both the front and the back of the bike	Before every ride	Helmet Boots Long trousers Eye glasses Thick pollovers	0	1	0	1	1	1
394	Randolf	Tiko		Tiko town	Tiko round about	38	2	Female	2	2	3	1	15	2	1	0	0	1	0	1	1	9	1	Never	0	1			1	1	1	Reflective tapes Reflective helmets Reflective clothes	1	1	1	0	0	To improve visibility to other road users	Only at night	Yellow	Only on the back of the bike	Only when they notice a problem	Helmet Gloves Eye glasses	0	1	1	0	1	0
395	Ettah Agnes	Tiko		Mutengene	Tomatoe market	39	2	Male	2	3	4	1	4	3	1	1	0	0	0	0		20	3	Never	1	1	No		1	1	1	Reflective clothes	0	0	1	0	0	To improve visibility to other road users	At all times when riding	White	On both the front and the back of the bike	Before every ride	Helmet Boots	0	1	0	1	0	0
396	Obi	Tiko		Tiko town	Tiki park	40	2	Male	1	2	2	1	23	1	1	1	0	1	1	1	3	6	1	Never	1	1	Yes	Minor injury	1	0	0	Reflective tapes	1	0	0	0	0	To improve visibility to other road users	At all times when riding	Yellow	Only on the front of the bike	Only when they notice a problem	Helmet Long trousers Thick pollovers Gloves Boots	0	1	1	1	0	1
397	Obi	Tiko		Tiko town	Behind Tiko market	40	2	Male	1	3	2	1	8	3	1	0	0	1	1	1	1	12	2	Never	1	0	No		1	1	1	Reflective tapes Reflective clothes	1	0	1	0	0	To improve visibility to other road users	Only at night	Red	On both the front and the back of the bike	Before every ride	Helmet Boots Long trousers Thick pollovers	0	1	0	1	0	1
398	Ettah Agnes	Tiko		Tiko town	Tiko Round about	40	2	Male	3	3	3	1	4	3	1	0	0	1	1	1	2	15	2	Never	1	1	Yes	Minor injury	1	1	1	Reflective clothes Motorcycle umbrella Reflective helmets	0	1	1	1	0	To improve visibility to other road users	At all times when riding	Green	On both the front and the back of the bike	I do not know	Helmet Boots Reflective vest Long trousers Thick pollovers	1	1	0	1	0	1
399	Obi	Tiko		Tiko town	Street 6	40	2	Male	2	3	2	1	7	2	1	0	0	1	0	1	2	12	2	Never	1	1	No		1	1	1	Reflective helmets Reflective tapes Reflective clothes	1	1	1	0	0	To improve visibility to other road users	Only at night	Green	On both the front and the back of the bike	Before every ride	Reflective vest Helmet Gloves Boots Eye glasses Long trousers Thick pollovers	1	1	1	1	1	1
400	Obi	Tiko		Tiko town	Round about	42	3	Male	2	1	2	1	20	3	1	0	0	1	1	1	1	12	2	Never	1	1	Yes	Severe injury	1	1	1	Reflective tapes Reflective helmets Reflective clothes Motorcycle umbrella	1	1	1	1	0	To improve visibility to other road users	At all times when riding	Green	On both the front and the back of the bike	Before every ride	Helmet Reflective vest Gloves Boots Eye glasses Thick pollovers Long trousers	1	1	1	1	1	1
401	Obi	Tiko		Likomba	Likomba bridge	42	3	Male	1	2	4	1	7	3	1	0	0	1	1	1	1	10	1	Never	0	1			1	1	1	Reflective tapes Reflective helmets Reflective clothes	1	1	1	0	0	To improve visibility to other road users	At all times when riding	Yellow	On both the front and the back of the bike	Before every ride	Helmet Gloves Boots Eye glasses Long trousers Thick pollovers	0	1	1	1	1	1
402	Peter	Tiko		Tiko town	Tiko roundabout	42	3	Male	1	2	2	1	20	2	1	0	0	1	0	1	1	12	2	Never	0	1			1	1	1	Reflective clothes	0	0	1	0	0	To improve visibility to other road users	At all times when riding	Green	On both the front and the back of the bike	Only when they notice a problem	Reflective vest Helmet Thick pollovers Boots	1	1	0	1	0	0
403	Randolf	Tiko		Tiko town	Street 6	42	3	Male	1	3	3	1	4	2	1	0	0	0	0	1	1	10	1	Never	1	1	No		1	1	1	Reflective clothes Motorcycle umbrella	0	0	1	1	0	To improve visibility to other road users	Only at night	Yellow	Only on the back of the bike	Once a year	Boots Long trousers Thick pollovers	0	0	0	1	0	1
404	Ettah Agnes	Tiko		Holforth	Holforth field	45	3	Male	1	2	2	1	3	3	0	0	1	1	1	1	2	6	1	Never	0	1			1	1	1	Reflective clothes	0	0	1	0	0	To improve visibility to other road users	Only at night	Yellow	Only on the back of the bike	Only when they notice a problem	Boots Helmet	0	1	0	1	0	0
405	Peter	Tiko		Tiko town	Street 6	48	3	Male	2	2	3	1	8	2	1	1	0	1	0	1	2	12	2	Never	1	1	No		1	1	1	Reflective tapes Reflective clothes	1	0	1	0	0	To improve visibility to other road users	Only during raining weather	Yellow	Only on the back of the bike	Only when they notice a problem	Long trousers Thick pollovers Boots Helmet Eye glasses	0	1	0	1	1	1
406	Randolf	Tiko		Tiko town	Street 6	48	3	Male	2	3	2	1	16	3	1	0	1	1	1	1	1	10	1	Never	1	1	No		1	1	1	Reflective tapes Motorcycle umbrella	1	0	0	1	0	To improve visibility to other road users	Only at night	Yellow	Only on the back of the bike	Only when they notice a problem	Helmet Boots Long trousers Thick pollovers	0	1	0	1	0	1
407	Randolf	Tiko		Mutengene	Tomato market	48	3	Male	2	2	2	1	15	1	1	0	0	0	0	1	1	8	1	Never	1	1	No		1	1	1	Reflective clothes	0	0	1	0	0	To improve visibility to other road users	Only during raining weather	Yellow	On both the front and the back of the bike	Only when they notice a problem	Helmet Boots Long trousers Thick pollovers	0	1	0	1	0	1
408	Ettah Agnes	Tiko		Tiko town	Street 2	51	50+	Male	2	3	2	1	8	3	1	0	0	1	1	1	1	8	1	Never	0	1			1	1	1	Reflective clothes	0	0	1	0	0	To improve visibility to other road users	Only at night	White	Only on the back of the bike	Before every ride	Thick pollovers Helmet Boots	0	1	0	1	0	0
409	Peter	Tiko		Likomba	Quatar 6	52	50+	Male	2	2	2	2	2	2	1	1	0	1	1	1	1	8	1	Never	1	1	No		1	1	1	Reflective clothes	0	0	1	0	0	To improve visibility to other road users	At all times when riding	Green	On both the front and the back of the bike	Before every ride	Helmet Boots Eye glasses Long trousers Thick pollovers Gloves	0	1	1	1	1	1
410	Randolf	Tiko		Tiko town		64	50+	Male	2	2	2	1	1	2	1	1	0	1	0	1	1	8	1	Never	0	0			1	1	1	Reflective clothes	0	0	1	0	0	To improve visibility to other road users	Only during raining weather	Yellow	Only on the front of the bike	Once a year	Helmet Boots Long trousers Thick pollovers	0	1	0	1	0	1
411	Ettah Agnes	Tiko		Holforth	Holforth garage	21	1	Male	1	3	4	2	8	3	1	0	0	1	0	1	1	9	1	Occasionally	1	1	No		1	1	1	Reflective clothes	0	0	1	0	0	To improve visibility to other road users	At all times when riding	White	On both the front and the back of the bike	Before every ride	Boots Helmet	0	1	0	1	0	0
412	Obi	Tiko		Mutengene	Tomato market	21	1	Male	1	2	1	2	1	2	1	0	0	1	1	1	2	8	1	Occasionally	0	1			0	1	1	Reflective tapes Reflective clothes	1	0	1	0	0	To improve visibility to other road users	At all times when riding	Red	Only on the front of the bike	Before every ride	Helmet Gloves Boots Long trousers Thick pollovers	0	1	1	1	0	1
413	Ettah Agnes	Tiko		Tiko town	New Quater	21	1	Male	2	3	4	2	1	2	0	1	0	0	1	1	2	10	1	Occasionally	1	1	Yes	No injury	1	1	1	Reflective clothes	0	0	1	0	0	To improve visibility to other road users	At all times when riding	Yellow	Only on the back of the bike	I do not know	Helmet Gloves Boots Thick pollovers	0	1	1	1	0	0
414	Randolf	Tiko		Tiko town	Street 2	21	1	Male	1	3	2	1	4	2	1	0	0	0	0	1	1	12	2	Occasionally	1	1	No		1	1	1	Reflective helmets Reflective clothes	0	1	1	0	0	To improve visibility to other road users	Only at night	Yellow	Only on the back of the bike	Only when they notice a problem	Helmet Boots Eye glasses Long trousers Thick pollovers	0	1	0	1	1	1
415	Peter	Tiko		Tiko town	Street 6	22	1	Male	1	3	3	2	3	3	1	0	0	1	0	1	2	8	1	Occasionally	0	1			1	1	1	Reflective clothes	0	0	1	0	0	I do not know	Only during raining weather	Red	Only on the back of the bike	Before every ride	Helmet Gloves Boots Eye glasses Long trousers Thick pollovers	0	1	1	1	1	1
416	Ettah Agnes	Tiko		Likomba	Likomba Bridge	22	1	Male	1	2	2	1	1	3	1	0	1	0	0	1	2	8	1	Occasionally	1	1	Yes	Minor injury	0	1	1	Reflective clothes	0	0	1	0	0	To improve visibility to other road users	Only at night	Yellow	On both the front and the back of the bike	Before every ride	Helmet Boots Thick pollovers	0	1	0	1	0	0
417	Ettah Agnes	Tiko		Likomba	Likomba Bridge	22	1	Male	1	3	2	2	2	3	1	1	1	0	0	1	2	12	2	Occasionally	1	1	No		0	1	1	Reflective clothes	0	0	1	0	0	To improve visibility to other road users	Only at night	Yellow	Only on the front of the bike	Only when they notice a problem	Helmet Gloves Thick pollovers	0	1	1	0	0	0
418	Peter	Tiko		Tiko town	Tiko round about	22	1	Male	1	3	3	1	3	1	0	0	0	0	1	1	1	8	1	Occasionally	0	1			1	1	1	Reflective clothes	0	0	1	0	0	To improve visibility to other road users	Only during raining weather	Red	On both the front and the back of the bike	Before every ride	Helmet Gloves Boots Eye glasses Long trousers	0	1	1	1	1	1
419	Peter	Tiko		Tiko town	Tiko roundabout	22	1	Male	1	3	2	1	1	3	0	0	0	1	0	1	1	12	2	Occasionally	1	1	Yes	Minor injury	1	1	1	Reflective clothes	0	0	1	0	0	I do not know	Only during the day	Green	On both the front and the back of the bike	Before every ride	Helmet Gloves Boots Eye glasses Long trousers Thick pollovers	0	1	1	1	1	1
420	Randolf	Tiko		Tiko town	Street 6	22	1	Female	1	3	3	1	5	2	1	0	0	1	0	1	1	12	2	Occasionally	1	1	No		1	1	1	Reflective clothes	0	0	1	0	0	To improve visibility to other road users	At all times when riding	Yellow	Only on the back of the bike	Only when they notice a problem	Helmet Boots Long trousers Thick pollovers	0	1	0	1	0	1
421	Obi	Tiko		Tiko town	Tiko Town	23	1	Male	1	2	4	1	3	1	0	0	0	0	0	0		12	2	Occasionally	1	1	Yes	Minor injury	1	1	1	Reflective tapes Reflective clothes	1	0	1	0	0	To improve visibility to other road users	At all times when riding	Yellow	On both the front and the back of the bike	Before every ride	Reflective vest Helmet Gloves Boots Long trousers	1	1	1	1	0	1
422	Obi	Tiko		Tiko town	Street 6	23	1	Male	1	3	2	1	1	3	1	0	0	1	0	1	3	7	1	Occasionally	1	1	Yes	Severe injury	1	1	1	Reflective tapes Reflective helmets Reflective clothes	1	1	1	0	0	To improve visibility to other road users	At all times when riding	Red	On both the front and the back of the bike	Before every ride	Helmet Gloves Boots Eye glasses Long trousers Thick pollovers	0	1	1	1	1	1
423	Obi	Tiko		Mutengene	Market	23	1	Male	1	2	1	1	2	3	1	0	0	0	1	1	2	14	2	Occasionally	1	1	No		1	1	1	Reflective tapes Reflective clothes	1	0	1	0	0	To improve visibility to other road users	At all times when riding	Yellow	On both the front and the back of the bike	Only when they notice a problem	Reflective vest Helmet Gloves Eye glasses	1	1	1	0	1	0
424	Peter	Tiko		Tiko town	Street 6	23	1	Male	1	3	3	2	1	2	1	0	0	0	0	1	1	9	1	Occasionally	1	1	No		1	1	1	Reflective helmets	0	1	0	0	0	To improve visibility to other road users	Only at night	Green	Only on the back of the bike	Before every ride	Helmet Gloves Boots Eye glasses Long trousers Thick pollovers	0	1	1	1	1	1
425	Peter	Tiko		Mutengene	Mutengene market	23	1	Male	1	3	3	2	3	2	0	0	0	0	1	1	2	12	2	Occasionally	1	1	No		1	1	1	Reflective helmets	0	1	0	0	0	To improve visibility to other road users	Only at night	Green	On both the front and the back of the bike	Before every ride	Helmet Boots Thick pollovers Long trousers Eye glasses	0	1	0	1	1	1
426	Randolf Wefuan	Tiko		Tiko town	Tiko round about	23	1	Male	1	4	3	1	2	2	1	0	1	0	0	1	1	12	2	Occasionally	1	1	No		1	0	1	Reflective clothes Motorcycle umbrella	0	0	1	1	0	To improve visibility to other road users	Only at night	Yellow	Only on the back of the bike	Only when they notice a problem	Helmet Boots Thick pollovers	0	1	0	1	0	0
427	Ettah Agnes	Tiko		Mutengene	Tomato market	24	1	Male	1	3	2	2	2	3	0	0	0	1	1	1	1	18	3	Occasionally	1	1	Yes	No injury	1	1	1	Reflective clothes Reflective tapes	1	0	1	0	0	To improve visibility to other road users	At all times when riding	Green	I do not know	I do not know	Helmet Thick pollovers Boots	0	1	0	1	0	0
428	Obi	Tiko		Tiko town	Sonel street	24	1	Male	1	3	2	1	8	3	0	0	1	0	0	1	3	10	1	Occasionally	1	1	No		1	1	1	Reflective tapes Reflective clothes	1	0	1	0	0	To improve visibility to other road users	At all times when riding	White	On both the front and the back of the bike	Before every ride	Helmet Gloves Boots Eye glasses Long trousers Thick pollovers	0	1	1	1	1	1
429	Peter	Tiko		Tiko town	Tiko roundabout	24	1	Male	1	3	3	1	2	3	1	0	0	0	1	1	1	13	2	Occasionally	1	1	Yes	Minor injury	1	1	1	Reflective clothes	0	0	1	0	0	To improve visibility to other road users	Only at night	Green	On both the front and the back of the bike	Before every ride	Thick pollovers Boots Helmet	0	1	0	1	0	0
430	Randolf	Tiko		Tiko town	Likomba bridge	24	1	Male	1	3	3	2	2	3	0	0	0	1	0	1	1	12	2	Occasionally	1	1	No		1	1	1	Reflective clothes	0	0	1	0	0	To improve visibility to other road users	Only during raining weather	Yellow	Only on the back of the bike	Only when they notice a problem	Helmet Boots Long trousers Thick pollovers	0	1	0	1	0	1
431	Ettah Agnes	Tiko		Tiko town	New Quater	25	1	Male	1	3	2	2	1	3	0	0	0	0	1	1	1	20	3	Occasionally	1	1	Yes	Severe injury	1	1	1	Reflective clothes	0	0	1	0	0	To improve visibility to other road users	At all times when riding	Green	On both the front and the back of the bike	Before every ride	Helmet Boots Thick pollovers	0	1	0	1	0	0
432	Obi	Tiko		Tiko town	New Quater	25	1	Male	1	2	2	2	2	3	1	0	0	1	1	1	1	12	2	Occasionally	1	1	No		1	1	1	Reflective tapes Reflective clothes	1	0	1	0	0	To improve visibility to other road users	At all times when riding	Green	On both the front and the back of the bike	Before every ride	Helmet Boots Gloves Long trousers Thick pollovers Eye glasses	0	1	1	1	1	1
433	Agnes	Tiko		Holforth		26	1	Male	2	4	3	2	1	3	1	0	0	1	0	1	2	14	2	Occasionally	1	0	No		1	1	1	Reflective clothes	0	0	1	0	0	To improve visibility to other road users	Only during raining weather	Yellow	Only on the back of the bike	Only when they notice a problem	Gloves Long trousers Thick pollovers	0	0	1	0	0	1
434	Randolf	Tiko		Tiko town		26	1	Male	1	3	3	2	3	3	1	0	0	0	0	1	1	12	2	Occasionally	1	1	No		1	1	1	Reflective helmets	0	1	0	0	0	To improve visibility to other road users	Only at night	Yellow	Only on the back of the bike	Once a year	Helmet Long trousers Thick pollovers	0	1	0	0	0	1
435	Ettah Agnes	Tiko		Likomba	Likomba bridge	26	1	Male	1	3	2	2	1	3	1	0	1	1	1	1	1	13	2	Occasionally	0	1			1	1	1	Reflective clothes	0	0	1	0	0	I do not know	At all times when riding	Yellow	On both the front and the back of the bike	Before every ride	Helmet Boots Thick pollovers	0	1	0	1	0	0
436	Peter	Tiko		Tiko town	Street 6	26	1	Male	1	3	3	1	1	1	1	0	1	1	0	1	2	12	2	Occasionally	1	1	Yes	Severe injury	1	1	1	Reflective tapes Reflective clothes	1	0	1	0	0	To improve visibility to other road users	At all times when riding	White	On both the front and the back of the bike	Only when they notice a problem	Helmet Boots Eye glasses Long trousers Thick pollovers Gloves	0	1	1	1	1	1
437	Obi	Tiko		Mutengene	Tomato market	27	1	Male	1	3	2	1	4	2	1	0	0	1	0	1	1	8	1	Occasionally	1	0	Yes	Minor injury	1	1	1	Reflective tapes Reflective clothes	1	0	1	0	0	To improve visibility to other road users	Only at night	Red	On both the front and the back of the bike	Only when they notice a problem	Helmet	0	1	0	0	0	0
438	Ettah Agnes	Tiko		Likomba	Likomba Bridge	27	1	Male	2	2	2	2	2	3	1	0	0	1	1	1	2	18	3	Occasionally	1	1	No		0	1	1	Reflective clothes	0	0	1	0	0	To improve visibility to other road users	Only at night	Green	On both the front and the back of the bike	Before every ride	Boots Thick pollovers	0	0	0	1	0	0
439	Peter	Tiko		Tiko town	Tiko roundabout	27	1	Male	1	3	2	1	1	1	0	0	0	1	0	0		12	2	Occasionally	1	1	Yes	Minor injury	1	1	1	Reflective tapes Reflective clothes	1	0	1	0	0	To improve visibility to other road users	Only during raining weather	Green	Only on the back of the bike	Once a year	Thick pollovers Helmet Gloves Boots Eye glasses Long trousers	0	1	1	1	1	1
440	Ettah Agnes	Tiko		Mutengene	Mutengene market	28	1	Male	2	1	2	1	8	3	0	0	0	0	0	1	2	18	3	Occasionally	1	1	No		1	1	1	Reflective clothes	0	0	1	0	0	To improve visibility to other road users	Only at night	Yellow	Only on the back of the bike	Only when they notice a problem	Helmet Gloves Boots Long trousers	0	1	1	1	0	1
441	Obi	Tiko		Tiko town	Street 6	28	1	Male	1	3	2	1	2	3	0	0	1	1	0	1	2	14	2	Occasionally	0	1			0	1	1	Reflective tapes Reflective helmets Reflective clothes Motorcycle umbrella	1	1	1	1	0	To improve visibility to other road users	At all times when riding	White	On both the front and the back of the bike	Once a year	Helmet Gloves Reflective vest Boots Eye glasses Long trousers Thick pollovers	1	1	1	1	1	1
442	Randolf	Tiko		Mutengene	Tomato market	28	1	Male	2	2	2	1	7	2	0	0	0	1	0	0		6	1	Occasionally	1	1	No		1	1	1	Reflective clothes	0	0	1	0	0	To improve visibility to other road users	Only at night	Yellow	Only on the back of the bike	Only when they notice a problem	Helmet Boots Long trousers Thick pollovers	0	1	0	1	0	1
443	Peter	Tiko		Tiko town	Street 6	29	1	Male	1	3	2	1	2	2	1	0	0	1	0	1	1	12	2	Occasionally	1	1	No		1	1	1	Reflective tapes Reflective clothes	1	0	1	0	0	To improve visibility to other road users	Only during raining weather	Yellow	On both the front and the back of the bike	Only when they notice a problem	Helmet Boots Gloves Eye glasses Thick pollovers	0	1	1	1	1	0
444	Ettah Agnes	Tiko		Tiko town	New Quater	30	1	Male	1	3	2	1	3	3	1	0	0	1	1	1	2	6	1	Occasionally	1	1	Yes	Severe injury	1	1	1	Reflective clothes	0	0	1	0	0	To improve visibility to other road users	At all times when riding	Yellow	On both the front and the back of the bike	Only when they notice a problem	Helmet Boots	0	1	0	1	0	0
445	Randolf	Tiko		Tiko town	Round about	30	1	Male	1	3	2	2	2	2	1	1	0	1	0	1	2	12	2	Occasionally	1	1	No		1	1	1	Reflective helmets Reflective clothes Motorcycle umbrella	0	1	1	1	0	To improve visibility to other road users	At all times when riding	Red	On both the front and the back of the bike	Only when they notice a problem	Helmet Boots Long trousers Thick pollovers	0	1	0	1	0	1
446	Randolf	Tiko		Tiko town	Tiko round about	30	1	Male	1	3	2	1	8	2	1	0	0	0	0	1	1	9	1	Occasionally	0	0			1	1	1	Reflective tapes Reflective clothes Motorcycle umbrella	1	0	1	1	0	To improve visibility to other road users	At all times when riding	Yellow	Only on the back of the bike	Only when they notice a problem	Helmet Gloves Boots Long trousers Thick pollovers	0	1	1	1	0	1
447	Randolf	Tiko		Tiko town	Street	30	1	Male	2	2	2	1	20	2	1	0	0	1	0	1	1	11	2	Occasionally	0	0			1	0	0	Reflective helmets	0	1	0	0	0	To improve visibility to other road users	Only during raining weather	Yellow	Only on the back of the bike	Only when they notice a problem	Helmet Gloves Boots Long trousers Thick pollovers	0	1	1	1	0	1
448	Randolf	Tiko		Tiko town	Likomba	30	1	Male	1	4	2	1	2	3	1	1	0	1	0	1	1	12	2	Occasionally	0	1			0	1	1	Reflective clothes	0	0	1	0	0	To improve visibility to other road users	Only at night	Yellow	Only on the back of the bike	Only when they notice a problem	Helmet Gloves Boots Long trousers Thick pollovers	0	1	1	1	0	1
449	Obi	Tiko		Likomba	Likomba bridge	30	1	Male	1	2	4	2	9	3	1	0	0	1	1	1	1	15	2	Occasionally	1	1	No		1	1	1	Reflective tapes Reflective clothes	1	0	1	0	0	To improve visibility to other road users	At all times when riding	Green	On both the front and the back of the bike	Only when they notice a problem	Helmet Gloves Boots Long trousers	0	1	1	1	0	1
450	Obi	Tiko		Tiko town	Round about	30	1	Male	2	3	3	1	3	2	1	0	0	0	1	0		12	2	Occasionally	1	1	Yes	No injury	1	0	0	Reflective tapes Reflective clothes	1	0	1	0	0	I do not know	At all times when riding	Yellow	On both the front and the back of the bike	Only when they notice a problem	Helmet Eye glasses Thick pollovers Long trousers Boots	0	1	0	1	1	1
451	Ettah Agnes	Tiko		Tiko town	Tiko roundabout	31	2	Male	2	3	3	1	13	3	1	0	0	0	0	1	1	13	2	Occasionally	1	1	No		1	1	1	Reflective clothes	0	0	1	0	0	To improve visibility to other road users	Only at night	Green	On both the front and the back of the bike	Once a year	Helmet Gloves Boots	0	1	1	1	0	0
452	Obi	Tiko		Likomba	Likomba bridge	31	2	Male	1	3	2	2	9	2	1	0	0	0	0	1	1	15	2	Occasionally	0	1			0	1	1	Reflective tapes Reflective helmets	1	1	0	0	0	To improve visibility to other road users	Only during raining weather	Yellow	On both the front and the back of the bike	Before every ride	Reflective vest Helmet Gloves Boots Long trousers Thick pollovers	1	1	1	1	0	1
453	Peter	Tiko		Tiko town	Tiko new layout	31	2	Male	1	3	3	2	4	2	0	0	1	1	0	1	1	16	3	Occasionally	1	1	Yes	Severe injury	1	1	1	Reflective tapes Reflective clothes	1	0	1	0	0	To improve visibility to other road users	Only at night	Green	Only on the back of the bike	Once a year	Helmet Boots Eye glasses	0	1	0	1	1	0
454	Ettah Agnes	Tiko		Tiko town	Street 6	32	2	Male	1	1	1	1	15	3	1	0	1	1	0	1	1	10	1	Occasionally	0	0			1	0	0	Reflective clothes	0	0	1	0	0	To improve visibility to other road users	At all times when riding	Yellow	On both the front and the back of the bike	Before every ride	Helmet Gloves Boots Thick pollovers	0	1	1	1	0	0
455	Ettah Agnes	Tiko		Tiko town	New Quater	32	2	Male	2	3	3	1	1	3	1	0	0	1	0	1	2	20	3	Occasionally	1	1	No		1	1	1	Reflective clothes	0	0	1	0	0	To improve visibility to other road users	At all times when riding	Red	On both the front and the back of the bike	Before every ride	Helmet Eye glasses Long trousers Thick pollovers	0	1	0	0	1	1
456	Ettah Agnes	Tiko		Tiko town	Commandant Street	33	2	Female	1	3	2	1	1	2	0	0	0	0	0	1	2	14	2	Occasionally	1	1	Yes	Minor injury	1	1	1	Reflective tapes Reflective helmets Reflective clothes Motorcycle umbrella	1	1	1	1	0	To improve visibility to other road users	Only at night	White	Only on the front of the bike	Once a year	Helmet Gloves Boots Eye glasses Long trousers Thick pollovers	0	1	1	1	1	1
457	Randolf	Tiko		Tiko town	Tiko round about	33	2	Male	2	2	2	2	7	2	1	0	1	1	0	1	1	12	2	Occasionally	1	0	No		0	1	1	Reflective clothes Motorcycle umbrella	0	0	1	1	0	To improve visibility to other road users	Only during raining weather	Yellow	On both the front and the back of the bike	Before every ride	Helmet Boots Thick pollovers	0	1	0	1	0	0
458	Ettah Agnes	Tiko		Tiko town	Tiko Round about	33	2	Male	1	2	2	2	14	3	1	0	0	0	0	1	1	8	1	Occasionally	1	1	No		1	1	1	Reflective clothes Reflective tapes Motorcycle umbrella	1	0	1	1	0	To improve visibility to other road users	At all times when riding	Red	Only on the back of the bike	Only when they notice a problem	Helmet Gloves Boots Eye glasses Long trousers Thick pollovers	0	1	1	1	1	1
459	Obi	Tiko		Tiko town	Round about	33	2	Male	2	2	2	1	2	3	1	1	0	1	0	1	2	6	1	Occasionally	1	1	Yes	Severe injury	1	1	1	Reflective tapes Reflective clothes	1	0	1	0	0	To improve visibility to other road users	At all times when riding	Green	On both the front and the back of the bike	Before every ride	Helmet Boots	0	1	0	1	0	0
460	Obi	Tiko		Tiko town	New quater	34	2	Male	2	3	2	1	8	3	1	0	0	1	1	1	3	10	1	Occasionally	1	1	No		0	1	1	Reflective tapes Reflective clothes	1	0	1	0	0	To improve visibility to other road users	At all times when riding	Red	On both the front and the back of the bike	Before every ride	Helmet Boots	0	1	0	1	0	0
461	Peter	Tiko		Tiko town	Street 6	35	2	Male	1	3	3	2	9	2	0	0	0	1	0	1	1	12	2	Occasionally	0	1			1	1	1	Reflective tapes Reflective clothes	1	0	1	0	0	To improve visibility to other road users	At all times when riding	Green	On both the front and the back of the bike	Only when they notice a problem	Thick pollovers Long trousers Helmet	0	1	0	0	0	1
462	Ettah Agnes	Tiko		Mutengene	Tomatoe market	35	2	Male	2	3	2	1	6	3	1	0	1	1	0	1	1	9	1	Occasionally	1	1	No		1	1	0	Reflective clothes	0	0	1	0	0	To improve visibility to other road users	At all times when riding	Red	On both the front and the back of the bike	Only when they notice a problem	Helmet Gloves Boots Eye glasses	0	1	1	1	1	0
463	Obi	Tiko		Tiko town	Round about	35	2	Male	2	3	2	1	4	3	1	0	0	0	0	1	1	12	2	Occasionally	1	1	No		1	1	1	Reflective tapes Reflective helmets Reflective clothes	1	1	1	0	0	To improve visibility to other road users	At all times when riding	Green	On both the front and the back of the bike	Before every ride	Reflective vest Helmet Gloves Boots Long trousers	1	1	1	1	0	1
464	Peter	Tiko		Tiko town	Likumba bridge	35	2	Male	2	2	2	2	7	2	1	0	1	1	0	1	1	14	2	Occasionally	1	1	No		1	1	1	Reflective clothes Reflective tapes	1	0	1	0	0	I do not know	At all times when riding	Green	On both the front and the back of the bike	Before every ride	Boots Thick pollovers Long trousers	0	0	0	1	0	1
465	Randolf	Tiko		Tiko town	Street 6	35	2	Male	2	2	2	2	4	2	1	1	0	0	0	1	1	12	2	Occasionally	1	0	No		1	1	0	Reflective helmets Reflective clothes	0	1	1	0	0	To improve visibility to other road users	Only at night	Yellow	Only on the back of the bike	Only when they notice a problem	Helmet Boots Long trousers Thick pollovers	0	1	0	1	0	1
466	Randolf	Tiko		Tiko town	Tiko round about	35	2	Male	1	3	3	1	6	2	0	0	0	0	0	1	1	9	1	Occasionally	1	1	Yes	Minor injury	1	1	1	Reflective helmets Reflective clothes	0	1	1	0	0	To improve visibility to other road users	Only at night	Yellow	On both the front and the back of the bike	Before every ride	Reflective vest Helmet Gloves Boots Eye glasses Thick pollovers	1	1	1	1	1	0
467	Ettah Agnes	Tiko		Kange	Kange	36	2	Male	2	2	3	1	9	3	1	0	0	1	0	1	1	8	1	Occasionally	1	1	No		1	1	1	Reflective clothes Reflective helmets	0	1	1	0	0	To improve visibility to other road users	At all times when riding	Yellow	Only on the back of the bike	Only when they notice a problem	Boots Helmet	0	1	0	1	0	0
468	Obi	Tiko		Tiko town	Round about	36	2	Male	2	3	2	1	10	3	1	1	0	0	0	1	1	10	1	Occasionally	1	1	No		1	1	1	Reflective tapes Reflective helmets Reflective clothes	1	1	1	0	0	To improve visibility to other road users	At all times when riding	Red	On both the front and the back of the bike	Only when they notice a problem	Reflective vest Helmet Boots Gloves Eye glasses Long trousers Thick pollovers	1	1	1	1	1	1
469	Obi	Tiko		Tiko town	Street 6	36	2	Male	2	2	2	1	6	3	1	0	0	1	0	1	1	12	2	Occasionally	1	1	No		1	1	1	Reflective helmets Reflective clothes	0	1	1	0	0	To improve visibility to other road users	At all times when riding	Green	On both the front and the back of the bike	Only when they notice a problem	Helmet Gloves Boots Long trousers Thick pollovers	0	1	1	1	0	1
470	Peter	Tiko		Tiko town	Street 6	36	2	Male	1	3	1	1	7	2	1	1	0	1	0	1	1	15	2	Occasionally	1	1	No		1	1	1	Reflective tapes	1	0	0	0	0	To improve visibility to other road users	At all times when riding	Green	On both the front and the back of the bike	Only when they notice a problem	Helmet Boots Eye glasses	0	1	0	1	1	0
471	Randolf	Tiko		Likomba	Likomba bridge	36	2	Male	1	3	2	2	14	3	1	0	1	0	1	1	1	9	1	Occasionally	1	1	No		1	1	1	Reflective helmets	0	1	0	0	0	To improve visibility to other road users	Only during raining weather	Yellow	Only on the front of the bike	Only when they notice a problem	Helmet Boots Eye glasses Long trousers Thick pollovers	0	1	0	1	1	1
472	Ettah Agnes	Tiko		Tiko town	Sonel Street	37	2	Male	1	4	3	1	3	1	1	0	1	1	1	1	2	20	3	Occasionally	1	1	No		1	1	1	Reflective clothes	0	0	1	0	0	To improve visibility to other road users	At all times when riding	Yellow	On both the front and the back of the bike	Once a year	Helmet Gloves Boots Eye glasses Thick pollovers	0	1	1	1	1	0
473	Ettah Agnes	Tiko		Tiko town	New quater	39	2	Female	1	2	3	2	2	2	1	1	0	0	0	1	1	12	2	Occasionally	1	1	Yes	Minor injury	1	1	1	Reflective clothes	0	0	1	0	0	To improve visibility to other road users	At all times when riding	Green	Only on the back of the bike	Before every ride	Helmet Gloves Boots	0	1	1	1	0	0
474	Obi	Tiko		Tiko town	Sonel street	39	2	Male	2	3	2	2	3	3	1	1	1	1	1	1	1	12	2	Occasionally	0	1			0	1	1	Reflective tapes Reflective helmets Reflective clothes	1	1	1	0	0	To improve visibility to other road users	At all times when riding	Yellow	On both the front and the back of the bike	Before every ride	Helmet Gloves Boots Eye glasses Long trousers Thick pollovers	0	1	1	1	1	1
475	Obi	Tiko		Tiko town	Round about	39	2	Male	1	3	3	2	7	3	1	1	0	1	0	1	1	12	2	Occasionally	1	1	No		1	1	1	Reflective clothes	0	0	1	0	0	To improve visibility to other road users	At all times when riding	Yellow	On both the front and the back of the bike	Only when they notice a problem	Reflective vest Helmet Gloves Boots Long trousers Thick pollovers	1	1	1	1	0	1
476	Randolf	Tiko		Tiko town	Street 6	39	2	Male	1	2	2	2	15	2	1	0	0	0	0	1	1	10	1	Occasionally	1	1	No		1	1	1	Reflective clothes	0	0	1	0	0	I do not know	Only during raining weather	Yellow	On both the front and the back of the bike	Before every ride	Helmet Gloves Boots Long trousers Thick pollovers	0	1	1	1	0	1
477	Ettah Agnes	Tiko		Tiko town	Tiko roundabout	40	2	Male	1	3	3	2	8	3	1	0	0	1	0	1	2	19	3	Occasionally	1	1	No		1	1	1	Reflective clothes	0	0	1	0	0	To improve visibility to other road users	At all times when riding	Yellow	On both the front and the back of the bike	Only when they notice a problem	Helmet Gloves Boots Long trousers	0	1	1	1	0	1
478	Ettah Agnes	Tiko		Tiko town	Street 6	40	2	Male	2	2	3	1	8	2	1	0	0	1	0	1	1	20	3	Occasionally	1	1	No		1	1	1	Reflective clothes Motorcycle umbrella	0	0	1	1	0	To improve visibility to other road users	At all times when riding	Green	On both the front and the back of the bike	Once a year	Helmet Gloves Boots Eye glasses	0	1	1	1	1	0
479	Obi	Tiko		Tiko town	Behind market	40	2	Male	1	2	2	1	3	3	1	0	0	1	0	0		12	2	Occasionally	0	1			1	1	1	Reflective tapes Reflective helmets Reflective clothes	1	1	1	0	0	To improve visibility to other road users	At all times when riding	Yellow	On both the front and the back of the bike	Only when they notice a problem	Helmet Gloves Boots Long trousers Thick pollovers	0	1	1	1	0	1
480	Ettah Agnes	Tiko		Tiko town	Street 6	41	3	Male	1	3	3	1	2	3	0	0	0	1	1	1	2	10	1	Occasionally	0	1			1	1	1	Reflective clothes	0	0	1	0	0	To improve visibility to other road users	Only at night	Red	On both the front and the back of the bike	Only when they notice a problem	Helmet Boots Thick pollovers	0	1	0	1	0	0
481	Ettah Agnes	Tiko		Tiko town	Tiko roundabout	42	3	Male	2	2	2	1	15	3	1	0	0	1	0	1	3	12	2	Occasionally	0	1			1	0	1	Reflective helmets Reflective clothes	0	1	1	0	0	To improve visibility to other road users	At all times when riding	Yellow	Only on the back of the bike	I do not know	Helmet	0	1	0	0	0	0
482	Ettah Agnes	Tiko		Tiko town	Tiko round about	43	3	Male	2	3	4	2	3	3	1	0	0	0	0	1	1	12	2	Occasionally	0	1			1	1	1	Reflective clothes Reflective helmets Motorcycle umbrella	0	1	1	1	0	To improve visibility to other road users	At all times when riding	Red	On both the front and the back of the bike	Only when they notice a problem	Helmet Boots Thick pollovers	0	1	0	1	0	0
483	Randolf	Tiko		Tiko town		43	3	Male	2	1	3	1	5	2	1	0	0	0	0	0		10	1	Occasionally	1	1	Yes	Minor injury	1	1	1	Reflective clothes Motorcycle umbrella	0	0	1	1	0	To improve visibility to other road users	Only at night	Yellow	Only on the front of the bike	Before every ride	Helmet Long trousers Thick pollovers	0	1	0	0	0	1
484	Obi	Tiko		Holforth		46	3	Male	2	3	2	1	10	3	1	0	0	1	0	1	2	8	1	Occasionally	1	1	No		1	1	1	Reflective clothes	0	0	1	0	0	To improve visibility to other road users	At all times when riding	White	Only on the front of the bike	Only when they notice a problem	Helmet Boots	0	1	0	1	0	0
485	Peter	Tiko		Mutengene	Mutengene market	47	3	Male	1	2	3	1	12	3	1	1	0	1	0	1	2	12	2	Occasionally	1	1	No		1	1	1	Reflective helmets	0	1	0	0	0	To improve visibility to other road users	Only during raining weather	Yellow	On both the front and the back of the bike	Only when they notice a problem	Helmet Boots Gloves Eye glasses Long trousers	0	1	1	1	1	1
486	Obi	Tiko		Tiko town	Round about	48	3	Male	2	3	2	1	13	3	1	0	0	1	0	1	1	11	2	Occasionally	1	1	No		1	1	1	Reflective clothes Reflective helmets	0	1	1	0	0	To improve visibility to other road users	Only at night	Green	On both the front and the back of the bike	Only when they notice a problem	Reflective vest Helmet Gloves Boots Eye glasses Long trousers Thick pollovers	1	1	1	1	1	1
487	Ettah Agnes	Tiko		Tiko town	Tiko roundabout	55	50+	Male	2	2	2	1	5	3	1	0	0	0	1	1	1	12	2	Occasionally	1	1	Yes	Severe injury	1	1	1	Reflective tapes Reflective helmets Reflective clothes Motorcycle umbrella	1	1	1	1	0	To improve visibility to other road users	At all times when riding	Yellow	On both the front and the back of the bike	Before every ride	Gloves Boots Long trousers Thick pollovers Eye glasses	0	0	1	1	1	1
488	Peter	Tiko		Tiko town	Tiko roundabout	23	1	Male	1	3	2	1	1	2	0	0	0	0	0	1	1	9	1	Rarely	1	1	No		1	1	1	Reflective clothes	0	0	1	0	0	To improve visibility to other road users	Only during raining weather	Yellow	On both the front and the back of the bike	Only when they notice a problem	Reflective vest Thick pollovers Helmet Boots Long trousers	1	1	0	1	0	1
489	Peter	Tiko		Tiko town	Tiko Park	26	1	Male	1	3	3	2	7	2	1	1	0	1	1	1	1	8	1	Rarely	1	1	No		1	1	1	Reflective tapes	1	0	0	0	0	To improve visibility to other road users	At all times when riding	Green	On both the front and the back of the bike	Before every ride	Thick pollovers Long trousers Eye glasses Boots Gloves Helmet Reflective vest	1	1	1	1	1	1
490	Peter	Tiko		Tiko town	Tiko roundabout	27	1	Male	1	2	2	1	8	3	0	1	0	0	0	1	1	14	2	Rarely	0	0			1	1	1	Reflective clothes	0	0	1	0	0	I do not know	Only during the day	Yellow	On both the front and the back of the bike	Before every ride	Helmet Gloves Boots Eye glasses Thick pollovers Long trousers	0	1	1	1	1	1
491	Peter	Tiko		Holforth	Holfort field	27	1	Male	1	4	2	2	2	2	0	0	0	1	0	1	2	12	2	Rarely	1	1	Yes	Minor injury	1	1	1	Reflective clothes	0	0	1	0	0	To beautify the motorcycle	At all times when riding	Red	On both the front and the back of the bike	Only when they notice a problem	Helmet Boots Eye glasses Thick pollovers	0	1	0	1	1	0
492	Peter	Tiko		Mutengene	Tomatoe market	33	2	Male	2	3	2	2	3	2	1	1	1	1	0	1	2	12	2	Rarely	1	1	Yes	No injury	1	1	1	Reflective tapes Reflective clothes	1	0	1	0	0	To beautify the motorcycle	Only at night	Green	Only on the front of the bike	Only when they notice a problem	Helmet Gloves Boots Eye glasses	0	1	1	1	1	0
493	Peter	Tiko		Tiko town	Street 6	35	2	Male	2	3	2	2	3	3	1	1	0	0	0	1	1	12	2	Rarely	0	1			1	1	1	Reflective helmets	0	1	0	0	0	To improve visibility to other road users	At all times when riding	Green	On both the front and the back of the bike	Only when they notice a problem	Helmet Thick pollovers	0	1	0	0	0	0
494	Obi	Tiko		Likomba	Likomba bridge	40	2	Male	1	2	2	1	12	3	1	0	0	0	0	1	2	12	2	Rarely	1	1	Yes	No injury	1	1	1	Reflective tapes Reflective helmets	1	1	0	0	0	To improve visibility to other road users	At all times when riding	Yellow	On both the front and the back of the bike	Before every ride	Helmet Reflective vest Boots Eye glasses Long trousers Thick pollovers	1	1	0	1	1	1
495	Randolf	Tiko		Mutengene	Tomato market	40	2	Female	2	3	4	2	12	2	1	1	0	0	0	1	1	12	2	Rarely	0	1			1	1	1	Reflective clothes Motorcycle umbrella	0	0	1	1	0	To beautify the motorcycle	At all times when riding	Yellow	Only on the back of the bike	Before every ride	Helmet Boots Long trousers Thick pollovers	0	1	0	1	0	1
496	Peter	Tiko		Tiko town	Street 6	42	3	Male	4	3	3	2	10	2	1	1	0	1	0	1	2	12	2	Rarely	1	1	Yes	Minor injury	1	1	1	Reflective tapes Reflective clothes	1	0	1	0	0	To improve visibility to other road users	Only during raining weather	Green	Only on the back of the bike	Only when they notice a problem	Helmet Boots Eye glasses Long trousers Thick pollovers	0	1	0	1	1	1
497	Peter	Tiko		Tiko town	New layout	43	3	Male	2	3	3	1	13	3	1	0	1	1	0	1	1	12	2	Rarely	1	1	No		1	1	1	Reflective clothes	0	0	1	0	0	To improve visibility to other road users	At all times when riding	Green	Only on the back of the bike	Before every ride	Helmet Boots Eye glasses	0	1	0	1	1	0
498	Peter	Tiko		Tiko town	Tiko roundabout	50	3	Male	2	2	4	2	23	3	1	1	0	1	0	1	2	9	1	Rarely	0	1			1	1	1	Reflective clothes	0	0	1	0	0	To improve visibility to other road users	At all times when riding	Green	Only on the back of the bike	Once a year	Thick pollovers Gloves	0	0	1	0	0	0
499	Ettah Agnes	Tiko		Kange	Kange	58	50+	Male	2	2	2	1	3	2	1	1	0	1	0	1	2	6	1	Rarely	0	1			1	1	1	Reflective clothes	0	0	1	0	0	To improve visibility to other road users	At all times when riding	Red	Only on the back of the bike	Only when they notice a problem	Helmet Gloves	0	1	1	0	0	0
[truncated: 175 more columns]

## Sheet: MR
SN1	Nameofresearchassistant	HealthDistrict	Healtharea	Healtharea_A	RidingsiteQuarter	@1.Age	Agegroup	@2.Sex	@3.Maritalstatus	@4.Highestlevelofeducation	@5.Averagemonthlyincomefrommotorcycleriding	@6.Whatdoyouthinkofthemonthlyincomelevel	@7.Howmanyyearshaveyoubeenridingmotorcyclescommercially	@8.Doyouprimaryridemotorcycleinurbanorruralareas	@9.Doyouownthemotorcycleyouridecommercially	@10.Doyouownavalidmotorcycleridinglicense	@11.Doyousmoke	@12.Doyoudrinkalcohol	@13.Areyouaninternallydisplacedperson	Doyouhaveanyrestingdayinaweek	Howmany	@14.Howmanyhoursonaveragedoyouworkaday	RIDINGHOURSDAILY	@15.Howoftendoyourideinthenighthours	@16.Haveyoubeeninvolvedinanyroadaccident	@17.Haveyoualmostmissedanaccident	@18.Haveyouexperiencedanyroadtrafficcrashinthepastsixmonths	@19.Ifyestoquestion18whatwastheoutcomeofthecrash	@20.Doyouobeytrafficregulationswhenriding	@21.Areyouwillingtoallocatesomemoneytobuypersonalprotectiveequip	@22.AreyouwillingtoallocatemoneyabudgetforPPEandvisibilitymateri	@23.Whichofthefollowingisavisibilitymaterialcommonlyusedbycommer	@23.Whichofthefollowingisavisibilitymaterialcommonlyusedbycomm_A	@23.Whichofthefollowingisavisibilitymaterialcommonlyusedbycomm_B	@23.Whichofthefollowingisavisibilitymaterialcommonlyusedbycomm_C	@23.Whichofthefollowingisavisibilitymaterialcommonlyusedbycomm_D	@23.Whichofthefollowingisavisibilitymaterialcommonlyusedbycomm_E	@24.Whatistheprimarypurposeofusingreflectivematerialswhenriding	@25.Whenshouldacommercialmotorcycleriderusereflectivematerials	@26.Whichcolorismosteffectiveforenhancingvisibilityduringtheday	@27.Whatistherecommendedplacementforreflectivematerialsonacommer	@28.Howoftenshouldcommercialbikeridesinspecttheirvisibilitymater	@29.Whichofthefollowingisareconsideredpersonalprotectiveequipmen	@29.Whichofthefollowingisareconsideredpersonalprotectiveequipm_A	@29.Whichofthefollowingisareconsideredpersonalprotectiveequipm_B	@29.Whichofthefollowingisareconsideredpersonalprotectiveequipm_C	@29.Whichofthefollowingisareconsideredpersonalprotectiveequipm_D	@29.Whichofthefollowingisareconsideredpersonalprotectiveequipm_E	@29.Whichofthefollowingisareconsideredpersonalprotectiveequipm_F
1	La	Limbe	Batoke		Chief entrance	22	1	Male	1	1	1	1	1	1	0	0	0	0	1	1	1	10	1	Frequently	0	1			0	0	0	None	0	0	0	0	1	To beautify the motorcycle	Only during raining weather	Yellow	Only on the front of the bike	I do not know	Helmet	0	1	0	0	0	0
2	La	Limbe	Zone 2			22	1	Male	1	3	4	2	1	3	0	0	0	0	0	1	1	15	2	Frequently	0	1			0	0	0	Reflective clothes	0	0	1	0	0	To beautify the motorcycle	Only during the day	Red	Only on the front of the bike	Once a year	Helmet	0	1	0	0	0	0
3	Syveline Zuh	Limbe	Moliwe		Mile 4 quarter 2	22	1	Male	1	3	2	2	1	3	1	0	0	1	0	0		14	2	Frequently	1	1	No		1	1	1	Reflective clothes Motorcycle umbrella	0	0	1	1	0	To beautify the motorcycle	At all times when riding	Green	On both the front and the back of the bike	Only when they notice a problem	Helmet Eye glasses Gloves Boots Long trousers Thick pollovers	0	1	1	1	1	1
4	Dickson kum	Limbe	Moliwe			23	1	Male	1	3	2	2	4	3	0	0	1	1	1	0		16	3	Frequently	1	1	No		1	0	0	Reflective helmets Reflective clothes	0	1	1	0	0	To beautify the motorcycle	Only at night	Green	On both the front and the back of the bike	Before every ride	Gloves Boots Eye glasses Long trousers	0	0	1	1	1	1
5	Ernest zih	Limbe	Zone 2			23	1	Male	1	3	1	2	1	2	0	0	0	1	1	1	2	12	2	Frequently	0	0			1	0	1	None	0	0	0	0	1	I do not know	Only during the day	Green	I do not know	I do not know	Boots	0	0	0	1	0	0
6	Ernest	Limbe	Zone 2			24	1	Male	1	3	2	2	4	2	1	0	0	0	1	1	2	10	1	Frequently	0	0			1	1	1	Motorcycle umbrella Reflective helmets	0	1	0	1	0	To beautify the motorcycle	At all times when riding	White	On both the front and the back of the bike	Before every ride	Helmet Gloves	0	1	1	0	0	0
7	Dickson kum	Limbe	Seaport		New town	24	1	Male	1	2	4	2	4	3	1	1	1	1	1	1	1	20	3	Frequently	1	1	Yes	Severe injury	1	1	1	Reflective tapes	1	0	0	0	0	To improve visibility to other road users	At all times when riding	Red	On both the front and the back of the bike	Only when they notice a problem	Helmet Gloves Eye glasses Long trousers	0	1	1	0	1	1
8	Dickson kum	Limbe	Zone 2			24	1	Male	1	2	2	1	4	3	1	1	1	1	1	1	1	15	2	Frequently	1	1	No		1	1	1	Reflective tapes Reflective clothes	1	0	1	0	0	To improve visibility to other road users	At all times when riding	Yellow	Only on the back of the bike	Before every ride	Helmet Gloves Boots Eye glasses Long trousers Thick pollovers	0	1	1	1	1	1
9	Ernest	Limbe	Zone 2			24	1	Male	1	3	2	1	2	3	1	1	0	1	1	1	2	9	1	Frequently	1	1	No		1	1	1	Motorcycle umbrella	0	0	0	1	0	I do not know	Only during the day	Green	Only on the back of the bike	Before every ride	Helmet Boots Gloves	0	1	1	1	0	0
10	Ukah Dickson k	Limbe	Zone 2		Ochi junction	25	1	Male	1	3	4	3	3	3	0	0	1	1	1	1	1	20	3	Frequently	1	1	Yes	Minor injury	0	1	1	Reflective tapes Reflective helmets Reflective clothes Motorcycle umbrella	1	1	1	1	0	I do not know	At all times when riding	Yellow	Only on the back of the bike	Before every ride	Reflective vest Helmet Gloves Boots Eye glasses Long trousers Thick pollovers	1	1	1	1	1	1
11	Dickson kum	Limbe	Bota			25	1	Male	1	2	2	1	2	3	0	0	0	1	1	1	1	10	1	Frequently	1	1	No		1	1	1	Reflective tapes Reflective clothes	1	0	1	0	0	To improve visibility to other road users	Only at night	Yellow	On both the front and the back of the bike	Only when they notice a problem	Helmet Gloves Boots Long trousers	0	1	1	1	0	1
12	La	Limbe	Zone 2		Mile 4	26	1	Male	2	3	4	2	1	2	1	1	0	1	0	1	2	8	1	Frequently	0	1			0	0	0	Reflective clothes	0	0	1	0	0	I do not know	Only during raining weather	Green	On both the front and the back of the bike	Only when they notice a problem	Helmet Boots	0	1	0	1	0	0
13	Dickson kum	Limbe	Moliwe		Mile4	26	1	Male	2	3	2	2	1	3	0	1	1	1	1	1	2	20	3	Frequently	1	1	No		1	1	1	Reflective tapes Reflective helmets Reflective clothes	1	1	1	0	0	To improve visibility to other road users	Only at night	White	On both the front and the back of the bike	Only when they notice a problem	Reflective vest Helmet Boots Thick pollovers	1	1	0	1	0	0
14	Dickson kum	Limbe	Zone 2		Espoile street	26	1	Male	1	2	4	1	7	3	1	0	1	1	0	1	1	20	3	Frequently	1	1	Yes	Minor injury	1	1	1	Reflective tapes Reflective clothes	1	0	1	0	0	To reduce vehicle weight	At all times when riding	Red	On both the front and the back of the bike	Before every ride	Helmet Gloves Boots Long trousers Thick pollovers	0	1	1	1	0	1
15	Ernest zih	Limbe	Zone 2			26	1	Male	1	3	2	2	1	2	1	1	1	1	1	1	2	12	2	Frequently	1	1	Yes	Minor injury	0	1	1	Reflective clothes	0	0	1	0	0	To improve visibility to other road users	Only during raining weather	Green	I do not know	Only when they notice a problem	Helmet Boots	0	1	0	1	0	0
16	La	Limbe	Bota		Sokolo	26	1	Male	1	3	4	2	2	3	0	0	0	1	1	1	1	20	3	Frequently	1	1	Yes	Minor injury	1	1	0	Reflective clothes	0	0	1	0	0	To beautify the motorcycle	Only at night	Yellow	Only on the front of the bike	Once a year	Helmet	0	1	0	0	0	0
17	La	Limbe	Seaport		Sokolo	27	1	Male	1	3	3	1	4	3	1	0	1	1	1	1	1	12	2	Frequently	1	1	Yes	Severe injury	0	0	0	Reflective clothes	0	0	1	0	0	To reduce vehicle weight	Only at night	Yellow	Only on the back of the bike	Once a year	Helmet	0	1	0	0	0	0
18	La	Limbe	Seaport		Mbende junction	27	1	Male	2	3	1	1	1	2	0	0	0	1	1	1	1	15	2	Frequently	1	1	Yes	Minor injury	0	0	0	Reflective clothes	0	0	1	0	0	To beautify the motorcycle	Only at night	Red	Only on the front of the bike	Once a year	Helmet Boots Long trousers	0	1	0	1	0	1
19	Dickson kum	Limbe	Bota		Bota hospital junction	27	1	Male	1	2	2	2	4	3	0	0	1	1	1	0		16	3	Frequently	1	1	Yes	Minor injury	1	1	1	Reflective clothes	0	0	1	0	0	To beautify the motorcycle	At all times when riding	Yellow	Only on the back of the bike	Only when they notice a problem	Helmet Gloves Boots Eye glasses Long trousers Thick pollovers	0	1	1	1	1	1
20	Ukah Dickson k	Limbe	Zone 2		Mile one hospital	27	1	Male	1	2	3	1	3	3	1	1	0	1	1	0		18	3	Frequently	1	1	No		1	0	1	Reflective tapes	1	0	0	0	0	To improve visibility to other road users	At all times when riding	Yellow	Only on the back of the bike	Before every ride	Reflective vest Helmet Gloves Eye glasses Long trousers Thick pollovers	1	1	1	0	1	1
21	Ernest zih	Limbe	Zone 2			27	1	Male	1	3	2	1	1	2	0	0	0	0	1	1	1	12	2	Frequently	0	0			1	1	1	Reflective helmets	0	1	0	0	0	To beautify the motorcycle	At all times when riding	Yellow	I do not know	Only when they notice a problem	Helmet Boots	0	1	0	1	0	0
22	Ernest zih	Limbe	Batoke		Middle town	28	1	Male	1	3	2	2	14	2	1	0	0	1	0	0		11	2	Frequently	1	1	Yes	No injury	0	1	1	None	0	0	0	0	1	I do not know	Only during raining weather	Green	I do not know	I do not know	Eye glasses Gloves	0	0	1	0	1	0
23	Ukah Dickson kum	Limbe	Zone 2			28	1	Male	1	3	4	2	9	3	1	1	0	1	1	1	2	20	3	Frequently	1	1	Yes	Severe injury	1	1	1	Reflective clothes	0	0	1	0	0	To reduce vehicle weight	Only at night	White	On both the front and the back of the bike	Before every ride	Reflective vest Helmet Gloves Boots Eye glasses Long trousers Thick pollovers	1	1	1	1	1	1
24	Dickson kum	Limbe	Zone 2		Espoile street	29	1	Male	2	3	4	2	5	2	1	1	1	1	1	1	1	18	3	Frequently	1	1	Yes	No injury	1	1	1	Reflective tapes Reflective clothes	1	0	1	0	0	To improve visibility to other road users	At all times when riding	White	On both the front and the back of the bike	Only when they notice a problem	Reflective vest Helmet Gloves Boots Eye glasses Long trousers Thick pollovers	1	1	1	1	1	1
25	Dickson kum	Limbe	Zone 2		Half mile	29	1	Male	1	4	2	2	5	3	0	0	1	1	1	1	1	15	2	Frequently	1	1	Yes	Minor injury	1	1	1	Reflective clothes	0	0	1	0	0	To beautify the motorcycle	At all times when riding	Yellow	On both the front and the back of the bike	Only when they notice a problem	Reflective vest Helmet Gloves Boots Eye glasses Long trousers Thick pollovers	1	1	1	1	1	1
26	La	Limbe	Seaport			29	1	Male	2	3	3	1	6	3	1	0	0	1	0	0		12	2	Frequently	1	1	Yes	Severe injury	0	1	1	None	0	0	0	0	1	To beautify the motorcycle	Only at night	Yellow	I do not know	Once a year	Boots	0	0	0	1	0	0
27	Syveline Zuh	Limbe	Zone 2		Half mile	29	1	Male	1	2	2	2	6	3	1	1	0	1	0	1	2	12	2	Frequently	0	1			1	1	1	Reflective clothes Motorcycle umbrella	0	0	1	1	0	To improve visibility to other road users	Only at night	Yellow	On both the front and the back of the bike	Only when they notice a problem	Boots Long trousers Thick pollovers Helmet	0	1	0	1	0	1
28	La	Limbe	Seaport		P	30	1	Male	1	3	2	1	1	2	1	0	0	1	1	1	1	9	1	Frequently	1	1	Yes	Minor injury	0	1	1	None	0	0	0	0	1	To beautify the motorcycle	Only at night	Yellow	Only on the front of the bike	Once a year	Helmet	0	1	0	0	0	0
29	Syveline Zuh	Limbe	Zone 2		Council Market	30	1	Male	1	3	2	2	8	3	1	0	0	0	0	1	1	12	2	Frequently	0	1			0	1	0	Motorcycle umbrella Reflective clothes	0	0	1	1	0	I do not know	Only during raining weather	White	On both the front and the back of the bike	I do not know	Long trousers	0	0	0	0	0	1
30	Ernest zih	Limbe	Seaport			30	1	Male	1	3	3	1	3	2	1	0	0	0	1	0		12	2	Frequently	1	0	No		0	1	1	None	0	0	0	0	1	I do not know	Only during raining weather	Yellow	I do not know	I do not know	Boots Gloves	0	0	1	1	0	0
31	La	Limbe	Batoke		Market entrance	30	1	Male	1	3	4	2	1	3	0	0	0	0	1	1	1	15	2	Frequently	0	1			0	1	0	Reflective clothes	0	0	1	0	0	To beautify the motorcycle	Only at night	Red	Only on the front of the bike	Once a year	Thick pollovers Boots	0	0	0	1	0	0
32	Ukah Dickson k	Limbe	Zone 2			30	1	Male	1	3	4	3	4	3	1	1	1	1	1	1	1	20	3	Frequently	1	1	Yes	Minor injury	0	1	1	Reflective tapes Reflective helmets Reflective clothes	1	1	1	0	0	To improve visibility to other road users	At all times when riding	Yellow	Only on the back of the bike	Only when they notice a problem	Helmet Gloves Boots Long trousers Thick pollovers	0	1	1	1	0	1
33	Dickson kum	Limbe	Zone 2		Esppoil junction	31	2	Male	1	3	2	1	4	3	0	0	1	1	1	1	1	16	3	Frequently	1	1	Yes	Minor injury	1	1	1	Reflective helmets	0	1	0	0	0	To beautify the motorcycle	At all times when riding	Red	On both the front and the back of the bike	Only when they notice a problem	Helmet Gloves Boots Eye glasses Long trousers Thick pollovers	0	1	1	1	1	1
34	Ernest zih	Limbe	Seaport			31	2	Male	1	3	2	2	8	2	0	0	1	1	1	0		7	1	Frequently	0	0			0	1	0	Reflective clothes Reflective helmets	0	1	1	0	0	I do not know	Only at night	Red	On both the front and the back of the bike	Before every ride	Gloves Boots	0	0	1	1	0	0
35	La	Limbe	Batoke		Middle town	32	2	Male	1	3	2	2	5	3	0	0	1	1	0	1	2	18	3	Frequently	1	1	Yes	Minor injury	0	0	0	Reflective clothes	0	0	1	0	0	To beautify the motorcycle	Only at night	Red	Only on the back of the bike	I do not know	Thick pollovers	0	0	0	0	0	0
36	Dickson kum	Limbe	Bota			32	2	Male	1	2	3	2	5	3	1	0	0	1	1	1	2	16	3	Frequently	1	1	Yes	Minor injury	1	1	1	Reflective tapes	1	0	0	0	0	To improve visibility to other road users	At all times when riding	Red	On both the front and the back of the bike	Once a year	Helmet Gloves Boots	0	1	1	1	0	0
37	Syveline Zuh	Limbe	Zone 2		Council Market	33	2	Male	2	3	2	2	14	3	1	0	0	1	0	1	1	20	3	Frequently	1	1	Yes	No injury	1	1	1	None	0	0	0	0	1	I do not know	Only during the day	White	On both the front and the back of the bike	I do not know	Helmet Boots	0	1	0	1	0	0
38	Ernest zih	Limbe	Zone 2		Mile one	33	2	Male	1	3	2	2	5	3	1	0	0	1	0	1	1	10	1	Frequently	0	1			1	1	0	Reflective helmets Reflective clothes Motorcycle umbrella	0	1	1	1	0	To improve visibility to other road users	At all times when riding	Yellow	Only on the front of the bike	Before every ride	Helmet Gloves Boots	0	1	1	1	0	0
39	Ernest zih	Limbe	Seaport		Adamou street	33	2	Male	1	3	2	2	3	2	1	1	1	1	1	1	2	9	1	Frequently	0	1			0	0	0	Motorcycle umbrella	0	0	0	1	0	To improve visibility to other road users	Only at night	White	I do not know	I do not know	Gloves Helmet	0	1	1	0	0	0
40	Syveline Zuh	Limbe	Moliwe		Check point mile 4	33	2	Male	2	4	2	1	4	3	1	1	0	0	0	1	1	13	2	Frequently	1	1	Yes	Minor injury	1	1	1	Reflective clothes	0	0	1	0	0	To improve visibility to other road users	At all times when riding	Yellow	On both the front and the back of the bike	Before every ride	Thick pollovers Long trousers Boots Gloves Helmet	0	1	1	1	0	1
41	Syveline Zuh	Limbe	Zone 2		Half mile	34	2	Male	2	3	3	2	13	3	1	0	0	1	0	1	1	15	2	Frequently	1	1	Yes	Minor injury	1	1	1	Motorcycle umbrella	0	0	0	1	0	To beautify the motorcycle	At all times when riding	Green	On both the front and the back of the bike	Only when they notice a problem	Helmet Long trousers Thick pollovers	0	1	0	0	0	1
42	Dickson kum	Limbe	Zone 2		Half mile	34	2	Male	2	2	4	2	6	3	1	1	0	0	0	1	1	18	3	Frequently	1	1	No		1	1	1	Reflective tapes Reflective clothes	1	0	1	0	0	To improve visibility to other road users	At all times when riding	Red	On both the front and the back of the bike	Only when they notice a problem	Reflective vest	1	0	0	0	0	0
43	Ukah Dickson k	Limbe	Zone 2			34	2	Male	1	2	3	2	3	2	0	1	1	1	1	1	1	20	3	Frequently	1	1	Yes	Severe injury	1	1	1	Reflective tapes Reflective helmets Reflective clothes	1	1	1	0	0	To reduce vehicle weight	At all times when riding	Yellow	On both the front and the back of the bike	Once a year	Reflective vest Helmet Gloves Boots Eye glasses Long trousers Thick pollovers	1	1	1	1	1	1
44	La	Limbe	Seaport		Church street	35	2	Male	2	2	2	1	20	3	1	1	1	1	1	0		12	2	Frequently	1	1	Yes	Minor injury	1	1	0	Reflective clothes	0	0	1	0	0	To beautify the motorcycle	Only during raining weather	Yellow	Only on the back of the bike	Once a year	Helmet Boots	0	1	0	1	0	0
45	Syveline Zuh	Limbe	Moliwe		Old road mile 4	35	2	Male	2	1	3	3	6	3	1	1	0	1	0	1	2	13	2	Frequently	0	1			1	1	1	Reflective helmets	0	1	0	0	0	To reduce vehicle weight	At all times when riding	Red	Only on the back of the bike	Only when they notice a problem	Helmet Long trousers Thick pollovers	0	1	0	0	0	1
46	La	Limbe	Bota		Sokolo	37	2	Male	1	3	3	2	1	3	1	0	0	0	0	1	1	18	3	Frequently	0	1			1	1	0	Reflective clothes	0	0	1	0	0	To reduce vehicle weight	Only at night	Green	Only on the back of the bike	Only when they notice a problem	Boots Thick pollovers	0	0	0	1	0	0
47	Ernest zih	Limbe	Seaport			37	2	Male	1	3	3	2	10	2	0	0	0	1	0	0		10	1	Frequently	1	1	Yes	No injury	0	1	0	Reflective clothes	0	0	1	0	0	To beautify the motorcycle	Only at night	Green	I do not know	Only when they notice a problem	Gloves Helmet	0	1	1	0	0	0
48	Syveline Zuh	Limbe	Moliwe		Fako bakery mile 4	37	2	Male	1	4	3	3	4	3	1	1	0	0	0	1	1	13	2	Frequently	1	1	Yes	Severe injury	1	1	1	Reflective clothes Motorcycle umbrella	0	0	1	1	0	To improve visibility to other road users	At all times when riding	Green	On both the front and the back of the bike	Only when they notice a problem	Thick pollovers Long trousers Reflective vest Helmet Gloves Boots Eye glasses	1	1	1	1	1	1
49	Ukah Dickson k	Limbe	Zone 2		Ochi junction	37	2	Male	1	2	4	3	3	3	1	1	0	0	0	0		18	3	Frequently	1	1	No		1	1	1	Reflective clothes	0	0	1	0	0	To beautify the motorcycle	Only at night	Yellow	On both the front and the back of the bike	Only when they notice a problem	Helmet Gloves Boots Eye glasses Long trousers	0	1	1	1	1	1
50	La	Limbe	Seaport			38	2	Male	2	2	4	2	6	3	1	0	0	1	1	0		20	3	Frequently	1	1	Yes	Minor injury	1	1	1	Reflective clothes	0	0	1	0	0	To beautify the motorcycle	Only at night	Red	Only on the front of the bike	Once a year	Helmet Gloves Boots	0	1	1	1	0	0
51	Dickson kum	Limbe	Zone 2		Espoile street	38	2	Male	1	3	3	2	5	3	1	0	1	1	1	1	1	12	2	Frequently	1	1	Yes	Minor injury	1	1	0	Reflective tapes Reflective clothes	1	0	1	0	0	To improve visibility to other road users	At all times when riding	Yellow	Only on the back of the bike	Only when they notice a problem	Helmet Gloves Boots Thick pollovers	0	1	1	1	0	0
52	Syveline Zuh	Limbe	Zone 2		New market	38	2	Male	2	3	3	2	2	3	1	1	0	1	0	1	1	14	2	Frequently	0	1			0	1	1	Reflective clothes Motorcycle umbrella	0	0	1	1	0	To improve visibility to other road users	Only during raining weather	Yellow	On both the front and the back of the bike	Only when they notice a problem	Helmet Gloves Long trousers Thick pollovers	0	1	1	0	0	1
53	La	Limbe	Batoke		Chief street	40	2	Male	2	2	2	1	8	3	1	0	0	0	1	1	1	14	2	Frequently	0	1			0	1	0	Reflective clothes	0	0	1	0	0	To beautify the motorcycle	Only during raining weather	Green	Only on the front of the bike	Once a year	Boots	0	0	0	1	0	0
54	Dickson kum	Limbe	Zone 2			40	2	Male	2	2	3	2	9	3	1	1	0	1	0	1	1	15	2	Frequently	1	1	Yes		1	1	1	Reflective tapes Reflective clothes	1	0	1	0	0	To improve visibility to other road users	At all times when riding	Red	On both the front and the back of the bike	Only when they notice a problem	Helmet Gloves Boots Eye glasses Long trousers Thick pollovers	0	1	1	1	1	1
55	Ernest zih	Limbe	Zone 2			45	3	Male	2	2	2	1	6	3	1	1	0	1	1	1	1	7	1	Frequently	0	1			1	1	1	Motorcycle umbrella	0	0	0	1	0	To beautify the motorcycle	At all times when riding	Yellow	Only on the back of the bike	Only when they notice a problem	Thick pollovers Helmet Gloves Boots	0	1	1	1	0	0
56	Larissa	Limbe	Seaport		Bokaro	45	3	Male	2	3	3	2	20	3	1	1	0	0	0	1	1	8	1	Frequently	1	1	No		1	1	1	Reflective tapes Reflective helmets Reflective clothes	1	1	1	0	0	To improve visibility to other road users	At all times when riding	Yellow	On both the front and the back of the bike	Before every ride	Helmet Gloves Boots Eye glasses Long trousers Thick pollovers	0	1	1	1	1	1
57	Syveline Zuh	Limbe	Zone 2		Comprehensive	51	50+	Male	2	2	3	2	3	3	1	0	0	1	0	1	1	12	2	Frequently	1	1	Yes	Minor injury	0	1	0	None	0	0	0	0	1	I do not know	Only during the day	Green	On both the front and the back of the bike	Once a year	Long trousers	0	0	0	0	0	1
58	Ernest zih	Limbe	Zone 2			64	50+	Male	2	4	3	2	2	3	1	1	0	0	0	1	2	8	1	Frequently	0	1			0	1	1	Reflective helmets Reflective clothes	0	1	1	0	0	To beautify the motorcycle	Only during the day	Green	I do not know	Once a year	Gloves Helmet	0	1	1	0	0	0
59	Ernest	Limbe	Zone 2			21	1	Male	2	3	4	2	3	2	1	0	0	0	0	1	2	10	1	Never	1	1	No		1	1	1	Motorcycle umbrella Reflective helmets	0	1	0	1	0	To beautify the motorcycle	Only at night	White	Only on the back of the bike	Before every ride	Helmet Boots	0	1	0	1	0	0
60	La	Limbe	Bota		Sokolo	22	1	Male	1	1	3	2	4	3	1	0	0	1	0	1	2	8	1	Never	1	1	Yes	Minor injury	1	1	0	Reflective clothes	0	0	1	0	0	To beautify the motorcycle	Only at night	Green	Only on the front of the bike	Once a year	Helmet Thick pollovers	0	1	0	0	0	0
61	La	Limbe	Batoke		Market entrance	22	1	Male	1	3	3	1	1	3	0	0	0	0	1	1	2	12	2	Never	1	1	Yes	Minor injury	1	1	0	Reflective clothes	0	0	1	0	0	To beautify the motorcycle	Only at night	Green	Only on the front of the bike	Once a year	Helmet	0	1	0	0	0	0
62	Ernest zih	Limbe	Zone 2			23	1	Male	1	3	2	2	5	2	1	0	1	1	0	0		12	2	Never	0	1			1	1	1	Reflective clothes	0	0	1	0	0	To improve visibility to other road users	Only at night	Green	Only on the back of the bike	Only when they notice a problem	Long trousers Gloves	0	0	1	0	0	1
63	Syveline Zuh	Limbe	Moliwe		Check point mile 4	23	1	Male	1	3	2	3	1	3	1	0	0	1	0	1	1	9	1	Never	0	1			1	1	1	Reflective clothes Motorcycle umbrella	0	0	1	1	0	To improve visibility to other road users	At all times when riding	Yellow	On both the front and the back of the bike	Only when they notice a problem	Helmet Long trousers Thick pollovers	0	1	0	0	0	1
64	Ernest zih	Limbe	Seaport			24	1	Male	1	3	2	1	3	2	1	0	0	0	1	1	2	10	1	Never	1	1	No		1	1	1	None	0	0	0	0	1	To beautify the motorcycle	Only at night	Yellow	On both the front and the back of the bike	Only when they notice a problem	Helmet Boots	0	1	0	1	0	0
65	Ernest zih	Limbe	Zone 2		New market	24	1	Male	1	2	2	2	4	2	1	0	0	1	0	1	2	8	1	Never	1	1	No		0	1	0	Motorcycle umbrella	0	0	0	1	0	To beautify the motorcycle	Only at night	Yellow	Only on the front of the bike	I do not know	Gloves Helmet	0	1	1	0	0	0
66	Ernest zih	Limbe	Batoke			24	1	Male	1	3	2	1	1	2	0	0	1	1	1	1	2	10	1	Never	1	1	No		0	1	1	None	0	0	0	0	1	To beautify the motorcycle	Only during raining weather	Red	I do not know	I do not know	Helmet Gloves Boots	0	1	1	1	0	0
67	Syveline Zuh	Limbe	Bota		Bota hospital	24	1	Male	1	3	2	2	1	3	0	1	0	0	1	0		12	2	Never	0	1			0	1	1	Reflective clothes Motorcycle umbrella	0	0	1	1	0	To beautify the motorcycle	Only during raining weather	Yellow	Only on the back of the bike	Only when they notice a problem	Thick pollovers Long trousers Boots Eye glasses Gloves Helmet	0	1	1	1	1	1
68	Syveline Zuh	Limbe	Moliwe		Mile 4 quarter 4	24	1	Male	1	2	2	2	3	3	1	0	0	1	0	1	1	10	1	Never	1	1	Yes	Minor injury	0	1	1	Motorcycle umbrella	0	0	0	1	0	To reduce vehicle weight	Only at night	Red	Only on the back of the bike	Only when they notice a problem	Long trousers Helmet Boots Thick pollovers	0	1	0	1	0	1
69	Ernest zih	Limbe	Batoke		Chief entrance	25	1	Male	1	3	2	2	5	2	1	0	0	0	0	0		8	1	Never	0	1			0	1	1	None	0	0	0	0	1	I do not know	Only at night	Yellow	I do not know	I do not know	Helmet	0	1	0	0	0	0
70	Dickson	Limbe	Moliwe			25	1	Male	2	3	3	1	8	3	1	1	1	1	1	1	1	12	2	Never	1	1	No		1	1	1	Reflective tapes Reflective helmets	1	1	0	0	0	To improve visibility to other road users	Only during raining weather	Red	On both the front and the back of the bike	Only when they notice a problem	Helmet Gloves Boots Long trousers Thick pollovers	0	1	1	1	0	1
71	Dickson kum	Limbe	Bota		Espoire street	25	1	Male	3	2	1	1	2	3	1	1	0	0	1	1	1	11	2	Never	1	1	No		1	1	1	Reflective helmets Reflective clothes	0	1	1	0	0	To beautify the motorcycle	Only at night	Yellow	Only on the back of the bike	Only when they notice a problem	Helmet Gloves Boots Eye glasses Long trousers	0	1	1	1	1	1
72	Ernest zih	Limbe	Seaport		New town	25	1	Male	1	3	4	2	3	2	1	0	0	0	0	0		9	1	Never	0	1			1	1	1	None	0	0	0	0	1	I do not know	Only during the day	Green	I do not know	I do not know	None	0	0	0	0	0	0
73	La	Limbe	Bota		Bakoko	25	1	Male	1	3	2	2	3	3	1	1	0	1	1	1	2	12	2	Never	1	1	No		0	1	1	Reflective clothes	0	0	1	0	0	To improve visibility to other road users	At all times when riding	Green	Only on the front of the bike	Once a year	Helmet Boots Long trousers	0	1	0	1	0	1
74	Syveline Zuh	Limbe	Bota		Limbe camp	25	1	Male	1	3	3	1	2	3	1	0	0	1	0	1	2	9	1	Never	1	1	Yes	No injury	1	1	1	Reflective helmets Reflective clothes	0	1	1	0	0	To beautify the motorcycle	Only at night	Yellow	On both the front and the back of the bike	Before every ride	Long trousers Eye glasses Thick pollovers Helmet Gloves Boots	0	1	1	1	1	1
75	La	Limbe	Seaport		Sokolo	26	1	Male	1	3	4	2	4	3	1	0	0	1	1	1	2	18	3	Never	0	0			1	0	0	Reflective clothes	0	0	1	0	0	To beautify the motorcycle	Only at night	Yellow	Only on the front of the bike	Once a year	Boots	0	0	0	1	0	0
76	Ernest zih	Limbe	Bota			26	1	Male	2	3	2	2	2	2	0	0	0	0	1	1	1	10	1	Never	0	1			0	1	1	None Reflective clothes	0	0	1	0	1	To beautify the motorcycle	Only during the day	Red	I do not know	I do not know	Helmet Gloves	0	1	1	0	0	0
77	Ernest zih	Limbe	Zone 2			27	1	Male	1	3	2	1	7	3	1	1	0	0	1	0		10	1	Never	0	1			1	1	1	Motorcycle umbrella Reflective clothes	0	0	1	1	0	To improve visibility to other road users	At all times when riding	Red	Only on the back of the bike	Only when they notice a problem	Helmet Gloves	0	1	1	0	0	0
78	La	Limbe	Batoke		Market entrance	27	1	Male	2	3	3	2	1	2	1	0	0	0	1	1	1	8	1	Never	0	1			1	1	0	Reflective clothes	0	0	1	0	0	To beautify the motorcycle	Only at night	Red	Only on the front of the bike	Once a year	Helmet	0	1	0	0	0	0
79	Syveline Zuh	Limbe	Bota		Middle	28	1	Male	2	2	2	2	5	3	1	0	1	1	0	1	2	10	1	Never	1	1	Yes	No injury	1	1	1	Reflective helmets Motorcycle umbrella Reflective clothes	0	1	1	1	0	To beautify the motorcycle	At all times when riding	Green	On both the front and the back of the bike	Only when they notice a problem	Helmet Gloves Boots Long trousers	0	1	1	1	0	1
80	Ernest zih	Limbe	Zone 2			29	1	Male	1	3	3	1	10	3	1	0	0	0	0	1	2	8	1	Never	1	1	No		1	1	1	Reflective helmets Motorcycle umbrella	0	1	0	1	0	To beautify the motorcycle	Only at night	Green	Only on the front of the bike	Only when they notice a problem	Helmet Gloves Long trousers	0	1	1	0	0	1
81	Ernest zih	Limbe	Bota			29	1	Male	1	4	4	2	4	2	1	0	1	0	0	1	1	11	2	Never	1	1	No		0	1	1	Reflective clothes	0	0	1	0	0	To improve visibility to other road users	At all times when riding	Green	I do not know	Only when they notice a problem	Boots Gloves	0	0	1	1	0	0
82	La	Limbe	Bota		Sokolo	29	1	Male	1	3	2	1	2	2	1	0	0	1	0	1	1	8	1	Never	1	1	No		1	1	1	Reflective clothes	0	0	1	0	0	To beautify the motorcycle	Only at night	Yellow	Only on the back of the bike	Once a year	Helmet Boots	0	1	0	1	0	0
83	Syveline Zuh	Limbe	Bota		Middle farms	29	1	Male	2	3	3	2	1	3	1	1	0	1	0	1	2	10	1	Never	1	1	No		1	0	1	Reflective clothes Motorcycle umbrella	0	0	1	1	0	To beautify the motorcycle	Only at night	Red	Only on the front of the bike	Only when they notice a problem	Helmet Gloves Long trousers Thick pollovers Boots	0	1	1	1	0	1
84	Dickson kum	Limbe	Bota		Bota hospital junction	29	1	Male	1	3	2	2	4	3	0	0	0	1	1	1	1	10	1	Never	0	1			1	1	1	Reflective tapes Reflective clothes	1	0	1	0	0	To improve visibility to other road users	Only at night	Red	Only on the back of the bike	Once a year	Helmet Gloves Boots Long trousers	0	1	1	1	0	1
85	Ernest zih	Limbe	Zone 2			29	1	Male	2	3	2	1	4	2	1	0	0	0	0	1	2	12	2	Never	0	1			0	1	1	None	0	0	0	0	1	To improve visibility to other road users	Only at night	Green	Only on the front of the bike	Only when they notice a problem	Gloves Helmet	0	1	1	0	0	0
86	Syveline Zuh	Limbe	Bota		Bota hospital	29	1	Male	2	1	2	2	7	3	0	0	1	1	0	1	2	12	2	Never	1	0	No		0	1	1	Reflective clothes	0	0	1	0	0	To reduce vehicle weight	At all times when riding	Red	Only on the back of the bike	Only when they notice a problem	Long trousers Eye glasses Thick pollovers	0	0	0	0	1	1
87	Dickson kum	Limbe	Moliwe		Mile4	30	1	Male	1	2	2	2	14	3	1	1	0	1	1	1	2	12	2	Never	1	1	Yes	Severe injury	1	1	1	Reflective tapes Reflective clothes	1	0	1	0	0	To beautify the motorcycle	At all times when riding	Red	On both the front and the back of the bike	Only when they notice a problem	Reflective vest Helmet Gloves Boots Long trousers	1	1	1	1	0	1
88	La	Limbe	Moliwe		Batoke	30	1	Male	2	2	3	2	1	2	1	1	0	1	1	0		6	1	Never	0	1			1	0	1	Reflective clothes	0	0	1	0	0	To improve visibility to other road users	Only during the day	Green	Only on the back of the bike	Once a year	Helmet Thick pollovers Gloves Boots Long trousers	0	1	1	1	0	1
89	La	Limbe	Edenau		Market entrance	30	1	Male	2	3	1	2	3	3	1	0	1	1	0	0		12	2	Never	1	1	No		0	1	1	Reflective clothes	0	0	1	0	0	To beautify the motorcycle	Only at night	Red	Only on the front of the bike	Once a year	Boots Long trousers	0	0	0	1	0	1
90	Ernest zih	Limbe	Zone 2			30	1	Male	1	2	3	2	6	3	1	0	0	1	0	1	2	8	1	Never	0	1			1	1	1	Motorcycle umbrella Reflective helmets	0	1	0	1	0	I do not know	At all times when riding	Yellow	Only on the front of the bike	Once a year	Helmet Gloves	0	1	1	0	0	0
91	La	Limbe	Seaport			30	1	Male	1	3	3	2	10	2	1	0	0	1	0	1	4	10	1	Never	1	1	No		1	0	0	Reflective clothes	0	0	1	0	0	To reduce vehicle weight	Only during the day	Yellow	Only on the back of the bike	Once a year	Helmet Boots Long trousers	0	1	0	1	0	1
92	Ernest zih	Limbe	Zone 2			31	2	Male	2	3	2	1	1	2	1	0	1	1	1	1	1	10	1	Never	1	1	No		1	1	1	None	0	0	0	0	1	I do not know	At all times when riding	Yellow	I do not know	Once a year	Helmet Thick pollovers	0	1	0	0	0	0
93	La	Limbe	Batoke		Middle town	32	2	Male	1	3	4	2	12	3	1	0	0	1	1	1	2	8	1	Never	0	1			1	1	0	Reflective clothes	0	0	1	0	0	To beautify the motorcycle	Only at night	Green	Only on the front of the bike	Once a year	Helmet Boots Thick pollovers	0	1	0	1	0	0
94	Dickson kum	Limbe	Zone 2		Half mile	32	2	Male	2	4	2	1	6	3	1	0	1	1	1	1	1	13	2	Never	1	1	No		1	1	1	Reflective tapes Reflective clothes	1	0	1	0	0	To improve visibility to other road users	Only during raining weather	Red	On both the front and the back of the bike	Only when they notice a problem	Helmet Gloves Boots Long trousers Thick pollovers	0	1	1	1	0	1
95	Ernest zih	Limbe	Seaport		Carr street	32	2	Male	1	3	2	1	7	2	1	0	0	1	0	1	1	10	1	Never	0	0			1	1	1	Reflective clothes	0	0	1	0	0	I do not know	At all times when riding	Yellow	On both the front and the back of the bike	I do not know	Helmet Gloves Boots	0	1	1	1	0	0
96	Ernest zih	Limbe	Batoke		Chief entrance	32	2	Male	2	2	2	2	15	2	1	0	0	0	0	1	1	8	1	Never	0	1			0	1	1	Motorcycle umbrella	0	0	0	1	0	To beautify the motorcycle	At all times when riding	Green	I do not know	Once a year	Helmet Boots	0	1	0	1	0	0
97	La	Limbe	Zone 2		Mile 2	32	2	Male	2	3	2	1	10	3	1	0	0	1	1	1	1	8	1	Never	0	1			0	1	1	Reflective clothes	0	0	1	0	0	To beautify the motorcycle	Only during raining weather	Red	Only on the front of the bike	Once a year	Helmet	0	1	0	0	0	0
98	Syveline Zuh	Limbe	Bota		Middle farms	32	2	Male	1	3	2	2	5	2	1	1	0	1	0	1	1	10	1	Never	1	1	No		1	1	1	Reflective clothes Motorcycle umbrella	0	0	1	1	0	To improve visibility to other road users	At all times when riding	Red	On both the front and the back of the bike	Only when they notice a problem	Helmet Long trousers Eye glasses Thick pollovers	0	1	0	0	1	1
99	Ernest zih	Limbe	Zone 2			33	2	Male	1	3	2	1	3	3	1	0	0	1	1	1	1	10	1	Never	0	1			1	1	1	Reflective tapes	1	0	0	0	0	I do not know	Only during the day	Green	I do not know	Before every ride	Helmet Gloves	0	1	1	0	0	0
100	Ernest zih	Limbe	Bota			33	2	Male	2	3	3	1	8	2	1	0	0	1	0	1	1	10	1	Never	1	1	Yes	No injury	0	1	1	None	0	0	0	0	1	I do not know	Only during raining weather	Green	I do not know	Only when they notice a problem	Boots Gloves	0	0	1	1	0	0
101	La	Limbe	Batoke		Middle town	33	2	Male	1	2	2	1	4	2	1	0	0	1	0	1	2	6	1	Never	1	1	No		0	1	0	Reflective clothes	0	0	1	0	0	To beautify the motorcycle	Only at night	Yellow	Only on the back of the bike	Once a year	Helmet	0	1	0	0	0	0
102	Ernest	Limbe	Zone 2			33	2	Male	2	3	2	2	7	3	1	1	0	0	0	1	2	8	1	Never	1	1	Yes	Minor injury	1	0	0	Reflective helmets Motorcycle umbrella	0	1	0	1	0	To beautify the motorcycle	Only at night	Green	Only on the front of the bike	Only when they notice a problem	Helmet Gloves Boots	0	1	1	1	0	0
103	Syveline zuh	Limbe	Batoke		Bota hospital	33	2	Male	2	3	2	2	15	3	1	1	0	1	0	1	2	12	2	Never	0	1			1	1	1	Reflective helmets Reflective clothes Motorcycle umbrella	0	1	1	1	0	To improve visibility to other road users	At all times when riding	Yellow	On both the front and the back of the bike	Only when they notice a problem	Helmet Gloves Boots Eye glasses Long trousers Thick pollovers Reflective vest	1	1	1	1	1	1
104	Ernest zih	Limbe	Seaport		Newtown police barack	34	2	Male	1	4	2	1	5	2	1	0	0	0	0	1	3	9	1	Never	1	1	No		1	1	1	None	0	0	0	0	1	I do not know	Only during the day	Green	I do not know	I do not know	None	0	0	0	0	0	0
105	Ernest zih	Limbe	Zone 2			34	2	Male	1	4	2	2	17	2	1	0	0	1	0	1	2	12	2	Never	1	1	Yes	Minor injury	1	0	0	None	0	0	0	0	1	I do not know	Only at night	Red	I do not know	Only when they notice a problem	Eye glasses Gloves	0	0	1	0	1	0
106	Syveline Zuh	Limbe	Zone 2		Church Street	34	2	Male	2	3	3	2	8	3	1	1	0	1	0	1	1	10	1	Never	1	1	Yes	Severe injury	1	1	1	Reflective clothes Motorcycle umbrella	0	0	1	1	0	To improve visibility to other road users	At all times when riding	Green	On both the front and the back of the bike	Only when they notice a problem	Long trousers Thick pollovers Helmet	0	1	0	0	0	1
107	Ernest zih	Limbe	Zone 2		Mile one	34	2	Male	1	2	2	1	5	2	1	0	1	1	0	1	1	10	1	Never	0	1			1	1	1	Reflective helmets	0	1	0	0	0	To improve visibility to other road users	Only during raining weather	Yellow	I do not know	Before every ride	Helmet Boots	0	1	0	1	0	0
108	La	Limbe	Bota		Sokolo	35	2	Male	2	4	3	1	2	2	1	0	0	0	0	1	1	9	1	Never	0	1			1	1	0	Reflective clothes	0	0	1	0	0	I do not know	Only at night	Yellow	Only on the back of the bike	Once a year	Helmet Boots	0	1	0	1	0	0
109	La	Limbe	Bota		Sokolo	35	2	Male	2	2	2	1	3	2	1	0	0	1	1	1	2	9	1	Never	1	1	Yes	Minor injury	1	1	0	Reflective clothes	0	0	1	0	0	To beautify the motorcycle	Only at night	Yellow	Only on the front of the bike	Once a year	Helmet Boots	0	1	0	1	0	0
110	Syveline Zuh	Limbe	Bota		Middle farms	35	2	Male	2	3	3	2	1	3	1	1	0	1	0	1	1	9	1	Never	1	1	Yes	No injury	1	1	1	Reflective clothes Motorcycle umbrella	0	0	1	1	0	To beautify the motorcycle	At all times when riding	Yellow	On both the front and the back of the bike	Before every ride	Eye glasses Gloves Helmet Long trousers Thick pollovers Boots	0	1	1	1	1	1
111	Syveline Zuh	Limbe	Bota		Limbe camp	35	2	Male	1	3	2	2	4	3	1	0	0	1	0	1	3	6	1	Never	0	1			0	1	1	Reflective clothes Reflective helmets Motorcycle umbrella	0	1	1	1	0	To beautify the motorcycle	At all times when riding	Yellow	On both the front and the back of the bike	Only when they notice a problem	Long trousers Helmet Reflective vest Thick pollovers Boots	1	1	0	1	0	1
112	Dickson kum	Limbe	Moliwe		Mile4	35	2	Male	2	3	2	1	2	3	0	0	0	1	1	1	2	12	2	Never	1	1	Yes	No injury	1	1	1	Reflective helmets Reflective clothes Motorcycle umbrella	0	1	1	1	0	To improve visibility to other road users	At all times when riding	Red	Only on the back of the bike	Only when they notice a problem	Gloves Eye glasses Long trousers Thick pollovers	0	0	1	0	1	1
113	Ernest zih	Limbe	Batoke			35	2	Male	2	3	2	2	10	2	1	0	0	0	0	1	1	10	1	Never	0	1			0	0	1	None	0	0	0	0	1	I do not know	At all times when riding	Green	I do not know	I do not know	Helmet Boots	0	1	0	1	0	0
114	Syveline Zuh	Limbe	Zone 2		Around new market	35	2	Male	2	3	3	3	5	3	1	1	0	1	0	1	2	10	1	Never	0	1			1	1	1	Motorcycle umbrella	0	0	0	1	0	To improve visibility to other road users	At all times when riding	Green	On both the front and the back of the bike	Before every ride	Long trousers Thick pollovers Gloves	0	0	1	0	0	1
115	Syveline Zuh	Limbe	Moliwe		Quarter 2	35	2	Male	2	3	2	2	6	3	1	1	0	0	0	1	4	12	2	Never	0	1			1	1	1	Reflective clothes	0	0	1	0	0	To improve visibility to other road users	At all times when riding	Yellow	On both the front and the back of the bike	Only when they notice a problem	Long trousers Thick pollovers Gloves Helmet	0	1	1	0	0	1
116	Ernest zih	Limbe	Bota			36	2	Male	1	2	2	1	3	2	1	0	0	0	1	0		10	1	Never	1	1	Yes	Minor injury	1	1	1	Reflective helmets	0	1	0	0	0	To improve visibility to other road users	Only at night	Yellow	I do not know	I do not know	Boots Helmet	0	1	0	1	0	0
117	Ernest zih	Limbe	Seaport			36	2	Male	1	2	2	1	3	2	1	0	0	0	0	0		12	2	Never	0	1			1	1	1	Motorcycle umbrella	0	0	0	1	0	To beautify the motorcycle	Only at night	Red	Only on the back of the bike	I do not know	Gloves Eye glasses	0	0	1	0	1	0
118	Syveline Zuh	Limbe	Bota		Limbe camp	37	2	Male	2	3	3	2	3	3	1	0	1	1	0	1	1	11	2	Never	1	1	No		0	1	1	Reflective clothes Motorcycle umbrella	0	0	1	1	0	To improve visibility to other road users	At all times when riding	Yellow	Only on the back of the bike	Only when they notice a problem	Helmet Eye glasses Gloves Boots Long trousers Thick pollovers	0	1	1	1	1	1
119	Dickson kum	Limbe	Moliwe			38	2	Male	2	2	2	2	4	3	1	0	0	1	1	1	1	11	2	Never	1	1	No		1	1	1	Reflective clothes	0	0	1	0	0	To improve visibility to other road users	Only during raining weather	Yellow	On both the front and the back of the bike	Only when they notice a problem	Reflective vest Helmet Gloves Boots Eye glasses Long trousers Thick pollovers	1	1	1	1	1	1
120	La	Limbe	Bota		Sokolo	39	2	Male	1	3	3	2	1	3	0	0	0	1	0	1	1	12	2	Never	0	1			1	1	0	Reflective clothes	0	0	1	0	0	To improve visibility to other road users	Only during the day	Green	Only on the back of the bike	Once a year	Helmet Thick pollovers	0	1	0	0	0	0
121	La	Limbe	Batoke		Chief street	40	2	Male	2	3	4	2	17	2	1	0	0	1	0	1	2	9	1	Never	1	1	No		1	1	0	Reflective clothes	0	0	1	0	0	I do not know	Only at night	Yellow	Only on the front of the bike	Once a year	Helmet Boots	0	1	0	1	0	0
122	Ernest zih	Limbe	Zone 2			40	2	Male	1	3	2	1	12	2	1	0	0	1	0	1	3	10	1	Never	0	1			1	1	1	None	0	0	0	0	1	To improve visibility to other road users	Only during the day	Yellow	I do not know	I do not know	Helmet Boots	0	1	0	1	0	0
123	Syveline Zuh	Limbe	Seaport			40	2	Male	2	1	2	2	5	3	1	1	0	1	0	1	2	9	1	Never	1	1	Yes	Minor injury	1	1	1	Reflective clothes Motorcycle umbrella	0	0	1	1	0	To improve visibility to other road users	Only at night	Yellow	Only on the back of the bike	Only when they notice a problem	Helmet Boots Gloves Long trousers Thick pollovers Reflective vest Eye glasses	1	1	1	1	1	1
124	Syveline Zuh	Limbe	Bota		Limbe camp	43	3	Male	2	3	3	2	6	3	0	0	0	0	0	1	1	11	2	Never	0	1			1	1	1	Motorcycle umbrella Reflective clothes	0	0	1	1	0	To beautify the motorcycle	At all times when riding	Yellow	Only on the back of the bike	Before every ride	Gloves Long trousers Eye glasses Thick pollovers	0	0	1	0	1	1
125	Ernest zih	Limbe	Batoke			44	3	Male	2	3	1	1	15	2	1	0	1	1	0	0		10	1	Never	1	1	No		0	1	1	None	0	0	0	0	1	To improve visibility to other road users	Only at night	Green	I do not know	I do not know	Helmet Gloves Boots	0	1	1	1	0	0
126	La	Limbe	Batoke		Market entrance	45	3	Male	2	2	2	2	12	3	1	0	0	1	1	1	1	9	1	Never	1	1	No		0	0	0	Reflective clothes	0	0	1	0	0	To beautify the motorcycle	Only at night	Red	Only on the back of the bike	Once a year	Thick pollovers Helmet	0	1	0	0	0	0
127	Syveline Zuh	Limbe	Zone 2		Mile one	45	3	Male	2	3	2	2	18	2	1	0	0	1	0	1	1	10	1	Never	1	1	Yes	Minor injury	1	1	1	Motorcycle umbrella	0	0	0	1	0	To improve visibility to other road users	Only at night	Yellow	Only on the back of the bike	Only when they notice a problem	Helmet Long trousers Thick pollovers Eye glasses Boots	0	1	0	1	1	1
128	Syveline Zuh	Limbe	Bota		Limbe camp	45	3	Male	2	4	3	2	5	3	1	1	0	0	0	1	2	12	2	Never	1	1	No		1	1	1	Motorcycle umbrella Reflective clothes	0	0	1	1	0	To improve visibility to other road users	Only at night	Yellow	Only on the back of the bike	Once a year	Long trousers Thick pollovers Reflective vest Helmet Gloves Boots Eye glasses	1	1	1	1	1	1
129	La	Limbe	Bota		Sokolo	47	3	Male	2	2	2	1	4	2	1	0	1	1	0	1	3	8	1	Never	0	1			1	1	1	Reflective clothes	0	0	1	0	0	To beautify the motorcycle	Only at night	Yellow	Only on the back of the bike	Once a year	Boots Thick pollovers	0	0	0	1	0	0
130	Syveline Zuh	Limbe	Bota		Limbe camp	48	3	Male	2	3	3	1	1	3	0	0	0	0	0	1	2	10	1	Never	0	1			0	1	0	Motorcycle umbrella	0	0	0	1	0	To beautify the motorcycle	Only during raining weather	Red	On both the front and the back of the bike	Only when they notice a problem	Gloves Helmet Eye glasses Boots Long trousers Thick pollovers	0	1	1	1	1	1
131	Dickson kum	Limbe	Bota		Bota hospital	50	3	Male	2	3	4	2	7	3	1	0	1	0	1	1	1	11	2	Never	1	1	No		1	1	1	Reflective tapes Reflective helmets	1	1	0	0	0	To improve visibility to other road users	At all times when riding	Yellow	On both the front and the back of the bike	Only when they notice a problem	Helmet Gloves Boots Eye glasses Long trousers Thick pollovers	0	1	1	1	1	1
132	Syveline Zuh	Limbe	Moliwe		Old road junction	22	1	Male	1	2	2	2	2	3	0	1	0	0	0	1	2	11	2	Occasionally	1	1	Yes	Minor injury	0	1	1	Reflective clothes Motorcycle umbrella	0	0	1	1	0	To beautify the motorcycle	Only at night	Red	Only on the back of the bike	Only when they notice a problem	Long trousers Thick pollovers Boots Helmet	0	1	0	1	0	1
133	Dickson kum	Limbe	Bota		Carrata	22	1	Male	1	2	2	1	2	3	0	0	1	1	1	1	2	15	2	Occasionally	1	1	No		1	1	1	Reflective tapes	1	0	0	0	0	To improve visibility to other road users	At all times when riding	Green	On both the front and the back of the bike	Only when they notice a problem	Helmet Gloves Boots Long trousers	0	1	1	1	0	1
134	Syveline Zuh	Limbe	Moliwe		Pls road mile 4	22	1	Male	1	2	2	3	1	3	0	1	0	1	0	1	1	10	1	Occasionally	1	1	No		1	1	1	Motorcycle umbrella Reflective clothes	0	0	1	1	0	To beautify the motorcycle	At all times when riding	Green	On both the front and the back of the bike	Before every ride	Long trousers Thick pollovers Helmet Boots	0	1	0	1	0	1
135	Dickson kum	Limbe	Bota		Sokolo market	23	1	Male	1	3	2	2	3	3	0	0	0	1	1	1	1	14	2	Occasionally	1	0	No		1	1	1	Reflective tapes Reflective clothes Motorcycle umbrella	1	0	1	1	0	To improve visibility to other road users	Only at night	Yellow	I do not know	Before every ride	Helmet	0	1	0	0	0	0
136	Dickson kum	Limbe	Moliwe			24	1	Male	1	2	2	1	7	3	1	1	1	1	1	1	1	15	2	Occasionally	1	1	No		1	1	1	Reflective tapes Reflective clothes None	1	0	1	0	1	To improve visibility to other road users	Only at night	Yellow	On both the front and the back of the bike	Only when they notice a problem	Helmet Eye glasses Long trousers Thick pollovers	0	1	0	0	1	1
137	Dickson kum	Limbe	Zone 2		Esppoil junction	25	1	Male	1	3	2	2	4	3	1	1	0	1	1	1	1	13	2	Occasionally	1	1	No		1	1	1	Reflective clothes	0	0	1	0	0	To improve visibility to other road users	At all times when riding	Yellow	On both the front and the back of the bike	Only when they notice a problem	Helmet Gloves Boots Long trousers Thick pollovers	0	1	1	1	0	1
138	La	Limbe	Zone 2		Limbe	25	1	Male	2	3	2	2	4	1	1	1	0	1	1	0		11	2	Occasionally	1	1	No		1	1	1	Reflective clothes	0	0	1	0	0	To beautify the motorcycle	Only at night	Yellow	Only on the back of the bike	Once a year	Helmet	0	1	0	0	0	0
139	La	Limbe	Bota		Sokolo	25	1	Male	1	3	2	2	2	3	1	0	0	0	0	1	1	10	1	Occasionally	1	1	Yes	No injury	0	1	0	Reflective clothes	0	0	1	0	0	To beautify the motorcycle	Only at night	Yellow	Only on the front of the bike	Once a year	Helmet	0	1	0	0	0	0
140	La	Limbe	Batoke		Middle town	25	1	Male	1	2	2	2	4	3	1	0	0	0	0	1	1	10	1	Occasionally	0	1			0	1	0	Reflective clothes	0	0	1	0	0	To beautify the motorcycle	Only at night	Red	Only on the front of the bike	Once a year	Helmet	0	1	0	0	0	0
141	La	Limbe	Seaport			25	1	Male	1	3	4	2	1	2	0	0	0	0	1	1	1	18	3	Occasionally	0	1			1	1	1	Reflective helmets	0	1	0	0	0	To reduce vehicle weight	Only at night	Yellow	Only on the back of the bike	Once a year	Helmet Boots	0	1	0	1	0	0
142	La	Limbe	Seaport		Mrs	25	1	Male	1	3	2	2	3	3	1	0	1	1	1	1	2	12	2	Occasionally	1	1	No		0	1	1	Reflective clothes	0	0	1	0	0	To improve visibility to other road users	Only at night	Red	Only on the back of the bike	Once a year	Helmet Boots	0	1	0	1	0	0
143	Syveline Zuh	Limbe	Bota		Limbe Camp	25	1	Male	1	1	2	2	2	3	0	1	0	0	0	0		8	1	Occasionally	1	1	Yes	No injury	1	1	1	Reflective clothes Motorcycle umbrella	0	0	1	1	0	To beautify the motorcycle	Only at night	Green	On both the front and the back of the bike	Only when they notice a problem	Long trousers Thick pollovers Helmet Gloves	0	1	1	0	0	1
144	Syveline Zuh	Limbe	Moliwe		Mile four market	25	1	Male	1	3	2	2	1	3	0	0	0	0	0	0		13	2	Occasionally	1	1	Yes	Minor injury	1	1	1	Motorcycle umbrella	0	0	0	1	0	To beautify the motorcycle	Only at night	Green	Only on the back of the bike	Only when they notice a problem	Long trousers Thick pollovers Boots Helmet	0	1	0	1	0	1
145	Syveline Zuh	Limbe	Moliwe		Check point mile 4	26	1	Male	1	3	2	2	2	3	1	0	1	1	1	1	1	12	2	Occasionally	1	1	No		1	1	1	Motorcycle umbrella Reflective clothes	0	0	1	1	0	To improve visibility to other road users	At all times when riding	Red	On both the front and the back of the bike	I do not know	Thick pollovers Long trousers	0	0	0	0	0	1
146	Dickson kum	Limbe	Seaport		Down beach	26	1	Male	2	2	3	1	2	3	0	1	1	1	1	0		16	3	Occasionally	0	1			0	1	1	Reflective tapes Reflective clothes Motorcycle umbrella	1	0	1	1	0	To improve visibility to other road users	At all times when riding	Red	On both the front and the back of the bike	Before every ride	Helmet Gloves Boots Thick pollovers	0	1	1	1	0	0
147	Dickson kum	Limbe	Moliwe		Mile 4	26	1	Male	1	3	2	2	2	2	1	1	0	1	1	0		16	3	Occasionally	1	1	No		1	1	1	Reflective tapes Reflective clothes Motorcycle umbrella	1	0	1	1	0	To improve visibility to other road users	Only during raining weather	Yellow	On both the front and the back of the bike	Only when they notice a problem	Helmet Gloves Boots Eye glasses Long trousers	0	1	1	1	1	1
148	Dickson kum	Limbe	Seaport		New town	27	1	Male	1	4	3	1	1	3	0	0	0	1	1	1	1	15	2	Occasionally	0	0			1	1	1	Reflective tapes Reflective clothes	1	0	1	0	0	To improve visibility to other road users	Only at night	Red	On both the front and the back of the bike	Before every ride	Helmet Gloves Boots Eye glasses Long trousers Thick pollovers	0	1	1	1	1	1
149	Dickson kum	Limbe	Bota		Sokolo market	27	1	Male	2	2	2	2	5	3	0	0	1	1	1	1	1	16	3	Occasionally	1	1	No		1	1	1	Reflective tapes Reflective clothes	1	0	1	0	0	To beautify the motorcycle	Only at night	Red	Only on the back of the bike	Once a year	Reflective vest Helmet Gloves Boots Eye glasses Long trousers Thick pollovers	1	1	1	1	1	1
150	Dickson kum	Limbe	Moliwe		Mile 4	27	1	Male	1	2	2	2	4	2	1	1	0	0	1	1	2	11	2	Occasionally	1	0	No		1	1	1	Reflective tapes Reflective clothes	1	0	1	0	0	To reduce vehicle weight	At all times when riding	Yellow	On both the front and the back of the bike	Only when they notice a problem	Helmet Gloves Boots Long trousers	0	1	1	1	0	1
151	Dickson kum	Limbe	Zone 2		Esppoil junction	27	1	Male	1	2	2	2	3	3	1	1	1	0	1	1	2	10	1	Occasionally	0	1			1	1	1	Reflective tapes	1	0	0	0	0	To improve visibility to other road users	At all times when riding	Yellow	Only on the back of the bike	Only when they notice a problem	Helmet Gloves Boots	0	1	1	1	0	0
152	Dickson kum	Limbe	Zone 2			27	1	Male	1	3	2	2	3	1	0	0	1	1	1	1	1	14	2	Occasionally	1	1	No		1	1	1	Reflective tapes Reflective clothes	1	0	1	0	0	To beautify the motorcycle	At all times when riding	Red	On both the front and the back of the bike	Only when they notice a problem	Helmet Gloves Boots Eye glasses Long trousers Thick pollovers	0	1	1	1	1	1
153	Dickson	Limbe	Moliwe		Mile 4	28	1	Male	2	3	2	1	7	3	1	1	0	1	0	1	2	16	3	Occasionally	1	1	Yes	Minor injury	1	1	1	Reflective helmets	0	1	0	0	0	To improve visibility to other road users	At all times when riding	Red	On both the front and the back of the bike	Only when they notice a problem	Helmet Gloves Boots Eye glasses Thick pollovers	0	1	1	1	1	0
154	Dickson kum	Limbe	Moliwe		Old road	28	1	Male	1	3	3	2	5	3	1	0	0	1	1	1	1	12	2	Occasionally	1	0	No		0	1	1	Reflective tapes Reflective clothes	1	0	1	0	0	To improve visibility to other road users	At all times when riding	Red	Only on the back of the bike	Only when they notice a problem	Helmet Gloves Boots Eye glasses Long trousers Thick pollovers	0	1	1	1	1	1
155	Ernest zih	Limbe	Zone 2		Mile one	28	1	Male	2	3	2	1	1	3	1	1	0	0	0	1	2	12	2	Occasionally	0	1			1	1	1	Reflective helmets Reflective clothes	0	1	1	0	0	To improve visibility to other road users	At all times when riding	Green	On both the front and the back of the bike	Before every ride	Helmet Gloves Boots Eye glasses	0	1	1	1	1	0
156	Ukah Dickson k	Limbe	Zone 2		Ochi junction	28	1	Male	1	2	4	2	7	3	1	1	0	1	0	1	1	16	3	Occasionally	1	1	Yes	Minor injury	1	1	1	Reflective clothes	0	0	1	0	0	To improve visibility to other road users	At all times when riding	Yellow	Only on the front of the bike	Only when they notice a problem	Reflective vest Gloves Boots Eye glasses Long trousers Thick pollovers	1	0	1	1	1	1
157	Dickson kum	Limbe	Seaport		New town	29	1	Male	1	3	4	2	8	3	1	1	1	1	0	1	1	18	3	Occasionally	1	1	Yes	Minor injury	1	1	1	Reflective tapes	1	0	0	0	0	To improve visibility to other road users	At all times when riding	Red	On both the front and the back of the bike	Only when they notice a problem	Helmet Gloves Boots Long trousers Thick pollovers	0	1	1	1	0	1
158	La	Limbe	Bota		Sokolo	29	1	Male	2	2	3	1	15	3	1	0	0	1	0	1	1	12	2	Occasionally	1	1	Yes	Minor injury	0	0	0	Reflective clothes	0	0	1	0	0	To beautify the motorcycle	Only during raining weather	Yellow	Only on the front of the bike	Once a year	Boots Gloves	0	0	1	1	0	0
159	Syveline Zuh	Limbe	Moliwe		Mile 4 market	29	1	Male	2	4	2	1	5	3	1	1	0	1	0	1	2	11	2	Occasionally	1	1	Yes	Minor injury	0	1	1	Motorcycle umbrella Reflective clothes	0	0	1	1	0	To improve visibility to other road users	Only during raining weather	Yellow	On both the front and the back of the bike	I do not know	Thick pollovers Long trousers Helmet	0	1	0	0	0	1
160	Dickson k	Limbe	Zone 2		Ochi junction	29	1	Male	2	3	3	2	3	3	1	1	1	1	1	1	2	16	3	Occasionally	1	1	Yes	Minor injury	1	1	1	Reflective tapes Reflective helmets Reflective clothes Motorcycle umbrella	1	1	1	1	0	To improve visibility to other road users	At all times when riding	Yellow	On both the front and the back of the bike	Only when they notice a problem	Helmet Gloves Boots Eye glasses Long trousers Thick pollovers	0	1	1	1	1	1
161	La	Limbe	Zone 2		Mile 4	30	1	Male	1	3	1	2	15	3	1	0	0	0	0	1	2	9	1	Occasionally	0	1			0	1	1	Reflective clothes	0	0	1	0	0	To improve visibility to other road users	Only during the day	Green	Only on the front of the bike	Once a year	Helmet Thick pollovers Boots	0	1	0	1	0	0
162	Syveline Zuh	Limbe	Zone 2		New Market	30	1	Male	1	3	2	2	1	2	1	1	0	1	1	1	1	12	2	Occasionally	0	0			1	1	1	Motorcycle umbrella Reflective clothes	0	0	1	1	0	To improve visibility to other road users	Only during raining weather	Green	Only on the back of the bike	Only when they notice a problem	Helmet Long trousers Thick pollovers	0	1	0	0	0	1
163	Ukah Dickson k.	Limbe	Zone 2			30	1	Male	2	3	3	1	3	3	0	1	0	1	1	1	1	15	2	Occasionally	1	1	Yes	Minor injury	1	1	1	Reflective tapes	1	0	0	0	0	To improve visibility to other road users	At all times when riding	Yellow	On both the front and the back of the bike	Before every ride	Reflective vest Helmet Gloves Boots Eye glasses Long trousers Thick pollovers	1	1	1	1	1	1
164	Dickson kum	Limbe	Bota		Bota hospital junction	30	1	Male	2	3	2	1	4	3	1	1	1	1	0	1	1	12	2	Occasionally	1	1	No		1	1	1	Reflective tapes	1	0	0	0	0	To improve visibility to other road users	Only during raining weather	Yellow	On both the front and the back of the bike	Only when they notice a problem	Helmet Gloves Boots Eye glasses Thick pollovers	0	1	1	1	1	0
165	Ernest zih	Limbe	Batoke			30	1	Male	1	3	3	2	7	2	1	0	0	0	1	1	1	10	1	Occasionally	0	0			0	1	1	None	0	0	0	0	1	I do not know	Only during the day	Yellow	I do not know	I do not know	Helmet Gloves Eye glasses	0	1	1	0	1	0
166	La	Limbe	Seaport			30	1	Male	1	3	2	1	3	3	1	0	0	1	0	0		12	2	Occasionally	1	1	Yes	Minor injury	0	0	0	Reflective clothes	0	0	1	0	0	To beautify the motorcycle	Only at night	Red	Only on the front of the bike	Once a year	Helmet	0	1	0	0	0	0
167	Syveline Zuh	Limbe	Moliwe		Mile 4 market	30	1	Male	2	4	2	1	1	3	1	0	0	0	0	0		13	2	Occasionally	1	1	Yes	No injury	1	1	1	Reflective clothes Motorcycle umbrella	0	0	1	1	0	To beautify the motorcycle	Only at night	Green	On both the front and the back of the bike	Only when they notice a problem	Eye glasses Long trousers Thick pollovers Boots Gloves Helmet	0	1	1	1	1	1
168	La	Limbe	Seaport		Police barak	31	2	Male	2	3	1	1	2	2	1	0	0	1	0	0		12	2	Occasionally	1	1	No		0	1	0	None	0	0	0	0	1	I do not know	Only at night	Yellow	Only on the back of the bike	Once a year	Helmet	0	1	0	0	0	0
169	Ukah Dickson k	Limbe	Zone 2		Ochi junction	31	2	Male	1	2	4	2	2	3	0	1	1	1	1	1	1	16	3	Occasionally	0	1			1	1	1	Reflective tapes Reflective helmets Reflective clothes Motorcycle umbrella	1	1	1	1	0	To improve visibility to other road users	Only at night	Yellow	On both the front and the back of the bike	Before every ride	Reflective vest Helmet Gloves Boots Eye glasses Long trousers Thick pollovers	1	1	1	1	1	1
170	Ernest zih	Limbe	Zone 2		Half mile	32	2	Male	1	3	2	1	7	3	1	1	0	1	0	1	2	8	1	Occasionally	0	1			0	0	0	Reflective tapes	1	0	0	0	0	To improve visibility to other road users	At all times when riding	Red	Only on the back of the bike	Before every ride	Helmet Gloves Boots Eye glasses	0	1	1	1	1	0
171	Syveline Zuh	Limbe	Moliwe		Old road mile 4	32	2	Male	2	2	2	2	3	3	0	0	0	1	0	0		11	2	Occasionally	0	1			0	1	1	Reflective clothes Motorcycle umbrella	0	0	1	1	0	To improve visibility to other road users	At all times when riding	Yellow	On both the front and the back of the bike	Only when they notice a problem	Long trousers Eye glasses	0	0	0	0	1	1
172	Syveline Zuh	Limbe	Zone 2		Council Market	33	2	Male	1	3	2	2	7	3	1	0	1	1	0	0		13	2	Occasionally	1	1	No		1	1	1	Reflective clothes	0	0	1	0	0	To beautify the motorcycle	Only at night	Green	I do not know	Only when they notice a problem	Thick pollovers	0	0	0	0	0	0
173	Dickson kum	Limbe	Seaport			33	2	Male	2	3	3	2	2	3	1	1	1	1	1	1	1	14	2	Occasionally	1	1	Yes	Minor injury	1	1	1	Reflective tapes Reflective clothes Motorcycle umbrella	1	0	1	1	0	To beautify the motorcycle	At all times when riding	Red	On both the front and the back of the bike	Only when they notice a problem	Helmet Boots Eye glasses Long trousers Thick pollovers	0	1	0	1	1	1
174	Syveline Zuh	Limbe	Zone 2			33	2	Male	1	2	4	1	7	3	1	0	0	1	1	1	1	14	2	Occasionally	1	1	Yes	Minor injury	1	1	1	Reflective clothes	0	0	1	0	0	To improve visibility to other road users	Only at night	Yellow	Only on the back of the bike	Once a year	Reflective vest Helmet Boots Eye glasses Long trousers Thick pollovers	1	1	0	1	1	1
175	La	Limbe	Batoke		Mile one	34	2	Male	2	4	4	2	1	2	1	0	0	0	0	1	1	10	1	Occasionally	0	1			1	1	1	Reflective helmets	0	1	0	0	0	I do not know	At all times when riding	Yellow	Only on the front of the bike	Only when they notice a problem	Helmet	0	1	0	0	0	0
176	Syveline Zuh	Limbe	Zone 2		Half mile	34	2	Male	2	2	2	2	3	2	1	0	0	1	0	0		8	1	Occasionally	0	0			1	1	1	Motorcycle umbrella	0	0	0	1	0	To beautify the motorcycle	At all times when riding	Yellow	Only on the back of the bike	Only when they notice a problem	Long trousers Thick pollovers	0	0	0	0	0	1
177	Ukah Dickson k	Limbe	Zone 2			34	2	Male	1	4	3	1	3	3	0	1	1	1	0	1	1	14	2	Occasionally	1	1	No		1	1	1	Reflective tapes	1	0	0	0	0	To improve visibility to other road users	Only at night	Yellow	On both the front and the back of the bike	Only when they notice a problem	Helmet Gloves Boots Thick pollovers	0	1	1	1	0	0
178	La	Limbe	Seaport		Unity quarter	35	2	Male	1	3	3	2	15	3	1	0	0	1	0	0		13	2	Occasionally	1	1	No		0	1	0	Reflective clothes	0	0	1	0	0	To beautify the motorcycle	Only at night	Green	Only on the back of the bike	Once a year	Helmet Boots	0	1	0	1	0	0
179	La	Limbe	Zone 2		Mile one	35	2	Male	2	2	2	1	6	1	1	0	0	1	0	0		12	2	Occasionally	0	1			0	0	0	Reflective clothes	0	0	1	0	0	To reduce vehicle weight	Only at night	Red	Only on the back of the bike	Once a year	Thick pollovers Boots	0	0	0	1	0	0
180	Larissa	Limbe	Bota		Unity quarter	35	2	Male	2	3	2	2	4	3	1	0	0	1	0	1	2	12	2	Occasionally	0	0			1	0	0	None	0	0	0	0	1	I do not know	Only during raining weather	Red	I do not know	I do not know	Helmet Boots	0	1	0	1	0	0
181	Syveline	Limbe	Zone 2		Half mile	35	2	Male	2	3	2	1	5	3	1	0	0	1	0	1	1	12	2	Occasionally	1	1	Yes	Minor injury	0	1	1	Reflective clothes	0	0	1	0	0	To beautify the motorcycle	Only at night	Yellow	Only on the back of the bike	Once a year	Long trousers Thick pollovers	0	0	0	0	0	1
182	Ukah Dickson k	Limbe	Zone 2		Mile One hospital	35	2	Male	2	3	4	2	5	3	1	1	1	1	1	1	1	16	3	Occasionally	0	1			0	1	1	Reflective clothes	0	0	1	0	0	I do not know	At all times when riding	Yellow	Only on the front of the bike	Before every ride	Reflective vest Helmet Gloves Boots Eye glasses Long trousers Thick pollovers None	1	1	1	1	1	1
183	La	Limbe	Seaport		Old market	36	2	Male	2	3	2	2	14	3	1	0	0	1	0	1	1	12	2	Occasionally	0	1			1	1	0	Reflective clothes	0	0	1	0	0	To improve visibility to other road users	Only at night	Yellow	Only on the front of the bike	Once a year	Helmet Boots	0	1	0	1	0	0
184	La	Limbe	Seaport		Half mile	36	2	Male	2	3	2	2	10	3	1	1	0	1	0	1	1	12	2	Occasionally	1	1	Yes	No injury	0	0	0	Reflective clothes	0	0	1	0	0	To beautify the motorcycle	Only during raining weather	Green	Only on the back of the bike	Once a year	Helmet Boots	0	1	0	1	0	0
185	Syveline Zuh	Limbe	Moliwe		Mile 4 market	36	2	Male	2	4	2	2	5	3	0	1	1	1	1	1	2	12	2	Occasionally	1	1	Yes	No injury	1	1	1	Reflective clothes Motorcycle umbrella	0	0	1	1	0	To beautify the motorcycle	At all times when riding	Yellow	Only on the back of the bike	Only when they notice a problem	Long trousers Thick pollovers Boots Gloves Reflective vest	1	0	1	1	0	1
186	Syveline Zuh	Limbe	Zone 2		Otis junction	36	2	Male	1	3	2	2	8	3	1	0	1	1	0	1	1	13	2	Occasionally	1	1	Yes	Minor injury	1	1	0	Reflective clothes	0	0	1	0	0	To beautify the motorcycle	At all times when riding	Yellow	Only on the back of the bike	Once a year	Long trousers Thick pollovers	0	0	0	0	0	1
187	Ernest zih	Limbe	Batoke			36	2	Male	2	3	3	2	4	2	1	0	1	1	1	1	2	12	2	Occasionally	1	1	Yes	Minor injury	1	1	1	Reflective clothes Reflective helmets	0	1	1	0	0	To beautify the motorcycle	Only at night	Green	Only on the front of the bike	Once a year	Eye glasses Gloves	0	0	1	0	1	0
188	Syveline Zuh	Limbe	Bota			36	2	Male	2	2	2	2	3	3	1	1	0	1	0	1	2	11	2	Occasionally	0	0			1	1	0	Reflective helmets	0	1	0	0	0	To reduce vehicle weight	At all times when riding	Green	On both the front and the back of the bike	Only when they notice a problem	Gloves Long trousers Thick pollovers	0	0	1	0	0	1
189	Ukah Dickson k	Limbe	Zone 2			36	2	Male	1	4	4	2	3	3	1	1	0	1	0	1	1	17	3	Occasionally	1	1	Yes	Minor injury	1	1	1	Reflective helmets Reflective clothes Motorcycle umbrella	0	1	1	1	0	To improve visibility to other road users	Only at night	Yellow	On both the front and the back of the bike	Before every ride	Helmet Gloves Boots Eye glasses Long trousers Thick pollovers	0	1	1	1	1	1
190	La	Limbe	Batoke		Chief street	37	2	Male	1	3	2	1	4	3	1	0	0	0	1	1	2	12	2	Occasionally	1	1	No		0	0	0	Reflective clothes	0	0	1	0	0	To beautify the motorcycle	Only during the day	Red	Only on the back of the bike	Once a year	Boots Gloves	0	0	1	1	0	0
191	La	Limbe	Zone 2		Unity quarter	38	2	Male	1	2	2	2	10	2	1	0	1	1	0	1	2	12	2	Occasionally	1	1	No		0	0	0	Reflective clothes	0	0	1	0	0	To beautify the motorcycle	Only at night	Yellow	Only on the back of the bike	Once a year	Helmet	0	1	0	0	0	0
192	Dickson kum	Limbe	Bota		Sokolo market	38	2	Male	2	3	3	2	7	3	1	1	1	1	1	1	1	14	2	Occasionally	1	1	Yes	Minor injury	1	1	1	Reflective tapes Reflective clothes	1	0	1	0	0	To improve visibility to other road users	Only during raining weather	Red	Only on the front of the bike	Only when they notice a problem	Helmet Boots Eye glasses Long trousers Thick pollovers	0	1	0	1	1	1
193	Syveline Zuh	Limbe	Moliwe		Old road mile 4	38	2	Male	2	3	3	2	6	3	1	1	0	0	0	1	1	11	2	Occasionally	1	1	Yes	Minor injury	0	1	0	Reflective helmets Motorcycle umbrella Reflective clothes	0	1	1	1	0	To beautify the motorcycle	Only at night	Green	On both the front and the back of the bike	Only when they notice a problem	Helmet Long trousers Thick pollovers	0	1	0	0	0	1
194	Dickson kum	Limbe	Seaport		New town	40	2	Male	2	3	4	2	8	3	1	1	0	0	0	1	1	16	3	Occasionally	1	1	Yes	Minor injury	1	1	1	Reflective helmets Reflective clothes Motorcycle umbrella	0	1	1	1	0	To improve visibility to other road users	Only at night	Yellow	On both the front and the back of the bike	Only when they notice a problem	Helmet Gloves Boots Eye glasses Long trousers Thick pollovers	0	1	1	1	1	1
195	Ernest zih	Limbe	Seaport			40	2	Male	2	3	3	2	8	2	1	0	0	0	0	1	2	12	2	Occasionally	1	1	Yes	Minor injury	1	0	0	None	0	0	0	0	1	I do not know	Only during raining weather	Yellow	I do not know	I do not know	Helmet	0	1	0	0	0	0
196	Syveline Zuh	Limbe	Zone 2		New market	40	2	Male	2	2	3	3	10	3	1	1	1	1	0	1	1	10	1	Occasionally	1	1	Yes	Minor injury	1	1	1	Reflective clothes Motorcycle umbrella	0	0	1	1	0	To improve visibility to other road users	At all times when riding	Green	On both the front and the back of the bike	Only when they notice a problem	Long trousers Thick pollovers Helmet	0	1	0	0	0	1
197	Syveline Zuh	Limbe	Moliwe		Mile 4 park	41	3	Male	1	3	3	2	6	2	1	1	0	1	0	1	2	11	2	Occasionally	1	1	No		1	1	1	Motorcycle umbrella Reflective helmets	0	1	0	1	0	To improve visibility to other road users	At all times when riding	Yellow	On both the front and the back of the bike	Only when they notice a problem	Long trousers Thick pollovers Boots	0	0	0	1	0	1
198	Dickson kum	Limbe	Bota		Garden	42	3	Male	2	3	4	2	10	3	1	1	0	1	0	1	2	16	3	Occasionally	1	1	No		1	1	0	Reflective tapes Motorcycle umbrella	1	0	0	1	0	To improve visibility to other road users	At all times when riding	Green	On both the front and the back of the bike	Before every ride	Reflective vest Helmet Boots Eye glasses	1	1	0	1	1	0
199	Syveline Zuh	Limbe	Moliwe		Mile 4 Market	42	3	Male	2	4	2	2	5	3	1	0	0	1	0	1	2	10	1	Occasionally	1	1	Yes	Minor injury	1	1	1	Motorcycle umbrella Reflective clothes	0	0	1	1	0	To improve visibility to other road users	At all times when riding	Red	On both the front and the back of the bike	Only when they notice a problem	Long trousers Thick pollovers Helmet Boots	0	1	0	1	0	1
200	Syveline Zuh	Limbe	Zone 2		Mile one	44	3	Male	2	3	2	2	7	2	1	0	0	1	0	0		6	1	Occasionally	1	1	Yes	Minor injury	0	1	1	Reflective clothes Motorcycle umbrella	0	0	1	1	0	To improve visibility to other road users	At all times when riding	Green	On both the front and the back of the bike	Only when they notice a problem	Eye glasses	0	0	0	0	1	0
201	Syveline Zuh	Limbe	Moliwe		Mile 4 park	44	3	Male	2	3	3	3	12	3	1	1	0	1	1	0		9	1	Occasionally	1	1	Yes	Minor injury	1	1	1	Reflective clothes Motorcycle umbrella	0	0	1	1	0	To improve visibility to other road users	At all times when riding	Yellow	On both the front and the back of the bike	Only when they notice a problem	Thick pollovers Long trousers Eye glasses Boots Gloves Helmet Reflective vest	1	1	1	1	1	1
202	Ernest zih	Limbe	Zone 2			45	3	Male	2	3	3	1	4	2	1	0	0	0	0	0		10	1	Occasionally	0	0			1	1	0	None	0	0	0	0	1	I do not know	Only during the day	Green	On both the front and the back of the bike	Only when they notice a problem	Gloves Thick pollovers	0	0	1	0	0	0
203	Syveline Zuh	Limbe	Moliwe		Check point mile 4	45	3	Male	2	3	3	3	9	3	1	1	0	1	1	1	2	12	2	Occasionally	1	1	Yes	Minor injury	1	1	1	Reflective clothes Motorcycle umbrella Reflective helmets	0	1	1	1	0	To improve visibility to other road users	At all times when riding	Yellow	On both the front and the back of the bike	Before every ride	Thick pollovers Long trousers Eye glasses Boots Gloves Helmet Reflective vest	1	1	1	1	1	1
204	Syveline Zuh	Limbe	Zone 2		Otis junction	45	3	Male	2	3	3	3	8	3	1	1	0	1	0	1	1	13	2	Occasionally	1	1	Yes	Severe injury	1	1	1	Reflective clothes	0	0	1	0	0	To beautify the motorcycle	At all times when riding	Yellow	On both the front and the back of the bike	Before every ride	Long trousers Thick pollovers Helmet	0	1	0	0	0	1
205	Syveline Zuh	Limbe	Moliwe		Bonadikobo Mile 4	47	3	Male	3	3	3	3	9	3	1	1	1	1	0	1	2	11	2	Occasionally	1	1	Yes	No injury	0	1	1	Reflective clothes Motorcycle umbrella	0	0	1	1	0	I do not know	At all times when riding	Yellow	On both the front and the back of the bike	Before every ride	Long trousers Thick pollovers Boots Gloves Helmet	0	1	1	1	0	1
206	Ernest zih	Limbe	Zone 2			21	1	Male	1	2	1	1	3	2	0	0	1	1	1	0		9	1	Rarely	1	1	Yes	Minor injury	0	0	0	None	0	0	0	0	1	I do not know	Only during raining weather	Yellow	I do not know	I do not know	Helmet Gloves	0	1	1	0	0	0
207	Syveline Zuh	Limbe	Moliwe		Old road mile 4	21	1	Male	1	2	2	3	1	3	1	0	0	1	0	1	2	10	1	Rarely	0	1			0	1	1	Motorcycle umbrella Reflective clothes Reflective helmets	0	1	1	1	0	I do not know	Only during the day	Red	On both the front and the back of the bike	Before every ride	Gloves Eye glasses Thick pollovers	0	0	1	0	1	0
208	Dickson kum	Limbe	Zone 2		Mbende junction	22	1	Male	1	2	2	2	7	3	1	0	0	1	0	1	2	13	2	Rarely	1	1	Yes	Minor injury	1	1	1	Reflective tapes Reflective helmets Reflective clothes Motorcycle umbrella	1	1	1	1	0	To improve visibility to other road users	At all times when riding	Yellow	On both the front and the back of the bike	Only when they notice a problem	Reflective vest Helmet Gloves Boots Long trousers Thick pollovers	1	1	1	1	0	1
209	Syveline Zuh	Limbe	Zone 2		Council Market	22	1	Male	1	3	2	2	1	3	0	0	0	0	0	1	1	11	2	Rarely	0	1			0	0	0	Motorcycle umbrella	0	0	0	1	0	I do not know	Only during the day	Green	I do not know	I do not know	Long trousers Thick pollovers	0	0	0	0	0	1
210	Dickson kum	Limbe	Zone 2			22	1	Male	1	3	2	2	3	2	0	0	0	0	1	1	2	13	2	Rarely	0	1			1	1	1	Reflective tapes Reflective helmets	1	1	0	0	0	To improve visibility to other road users	At all times when riding	Red	On both the front and the back of the bike	Before every ride	Reflective vest Helmet Gloves Boots Eye glasses Long trousers Thick pollovers	1	1	1	1	1	1
211	Ernest zih	Limbe	Batoke			23	1	Male	1	3	3	1	5	2	1	0	0	1	1	1	1	12	2	Rarely	1	1	No		0	1	1	Motorcycle umbrella	0	0	0	1	0	To beautify the motorcycle	Only during the day	Red	I do not know	I do not know	Helmet Boots	0	1	0	1	0	0
212	La	Limbe	Zone 2		Mile one	23	1	Male	1	2	2	2	1	3	1	0	1	1	1	1	1	14	2	Rarely	0	1			1	1	1	Reflective clothes	0	0	1	0	0	To improve visibility to other road users	Only at night	Green	Only on the back of the bike	Once a year	Helmet Boots	0	1	0	1	0	0
213	Syveline Zuh	Limbe	Moliwe		Bonadikobo	23	1	Male	1	3	2	3	1	3	0	0	0	1	0	0		13	2	Rarely	0	1			1	1	1	Motorcycle umbrella Reflective clothes	0	0	1	1	0	To beautify the motorcycle	At all times when riding	Green	I do not know	Only when they notice a problem	Long trousers Thick pollovers Helmet	0	1	0	0	0	1
214	Syveline Zuh	Limbe	Zone 2		Council Market	23	1	Male	1	3	2	3	1	3	0	0	0	0	0	1	1	11	2	Rarely	0	1			0	1	0	Motorcycle umbrella	0	0	0	1	0	To beautify the motorcycle	Only during the day	Green	Only on the back of the bike	I do not know	Thick pollovers Long trousers	0	0	0	0	0	1
215	Ernest zih	Limbe	Zone 2			24	1	Male	2	3	3	1	3	3	1	1	0	1	0	1	1	10	1	Rarely	0	1			1	1	1	Reflective helmets Motorcycle umbrella Reflective clothes	0	1	1	1	0	To beautify the motorcycle	Only during the day	Yellow	I do not know	Before every ride	Helmet Gloves Boots Eye glasses	0	1	1	1	1	0
216	Syveline Zuh	Limbe	Zone 2		Council Market	24	1	Male	1	4	1	1	1	3	0	0	0	0	0	1	1	10	1	Rarely	0	1			1	0	0	Motorcycle umbrella	0	0	0	1	0	To reduce vehicle weight	Only during raining weather	Green	On both the front and the back of the bike	Only when they notice a problem	Thick pollovers Gloves	0	0	1	0	0	0
217	Ernest zih	Limbe	Seaport			24	1	Male	1	3	3	2	10	2	1	0	1	1	0	1	2	10	1	Rarely	1	1	Yes	Severe injury	0	1	1	None	0	0	0	0	1	I do not know	Only during the day	Yellow	I do not know	I do not know	Helmet Gloves Eye glasses	0	1	1	0	1	0
218	Ernest zih	Limbe	Bota			25	1	Male	2	2	2	2	2	2	1	0	0	0	1	1	1	12	2	Rarely	0	1			0	1	0	None	0	0	0	0	1	I do not know	Only during the day	Yellow	I do not know	I do not know	Gloves Boots	0	0	1	1	0	0
219	Ukah Dickson k	Limbe	Zone 2		Mile one hospital	25	1	Male	1	3	3	1	2	3	0	0	0	1	1	1	1	15	2	Rarely	1	1	Yes	Minor injury	1	1	1	Reflective helmets	0	1	0	0	0	To improve visibility to other road users	Only at night	Yellow	On both the front and the back of the bike	Only when they notice a problem	Helmet Gloves Boots Eye glasses Long trousers Thick pollovers	0	1	1	1	1	1
220	Ukah Dickson k	Limbe	Zone 2		Ochi junction	25	1	Male	1	3	2	1	3	2	0	1	1	1	1	1	1	12	2	Rarely	1	1	Yes	Minor injury	1	1	1	Reflective helmets Reflective clothes Motorcycle umbrella	0	1	1	1	0	To improve visibility to other road users	At all times when riding	White	Only on the back of the bike	Only when they notice a problem	Helmet Gloves Boots Eye glasses Long trousers Thick pollovers	0	1	1	1	1	1
221	Dickson kum	Limbe	Moliwe		Old road	25	1	Male	1	3	2	2	3	3	1	1	1	1	1	1	1	13	2	Rarely	1	1	No		1	1	1	Reflective clothes	0	0	1	0	0	To improve visibility to other road users	Only during raining weather	Yellow	On both the front and the back of the bike	Only when they notice a problem	Helmet Gloves Boots Eye glasses Thick pollovers	0	1	1	1	1	0
222	Dickson kum	Limbe	Zone 2		Mbende junction	25	1	Male	1	3	2	2	3	3	1	1	0	1	0	1	1	12	2	Rarely	1	1	Yes	Minor injury	1	1	1	Reflective tapes Reflective clothes	1	0	1	0	0	To beautify the motorcycle	At all times when riding	Red	On both the front and the back of the bike	Only when they notice a problem	Helmet Boots Eye glasses Long trousers Thick pollovers	0	1	0	1	1	1
223	Syveline Zuh	Limbe	Zone 2		Council Market	25	1	Male	1	4	2	3	2	3	0	0	0	1	0	1	1	11	2	Rarely	1	1	Yes	Minor injury	1	1	1	Motorcycle umbrella Reflective helmets	0	1	0	1	0	To beautify the motorcycle	Only during raining weather	Yellow	On both the front and the back of the bike	Before every ride	Long trousers Thick pollovers Helmet	0	1	0	0	0	1
224	Ernest zih	Limbe	Batoke			26	1	Male	2	3	2	1	5	2	1	1	0	0	1	1	2	10	1	Rarely	1	1	Yes	No injury	0	1	1	None	0	0	0	0	1	To beautify the motorcycle	Only at night	Yellow	I do not know	I do not know	Gloves Helmet	0	1	1	0	0	0
225	Syveline Zuh	Limbe	Zone 2		Half mile	26	1	Male	1	1	3	1	8	2	1	0	0	1	0	0		11	2	Rarely	1	1	Yes	Minor injury	1	1	1	Motorcycle umbrella	0	0	0	1	0	I do not know	Only at night	Green	I do not know	Only when they notice a problem	Long trousers Thick pollovers Boots Gloves	0	0	1	1	0	1
226	Dickson kum	Limbe	Moliwe		Mile 4	26	1	Male	2	3	3	2	5	3	1	1	0	0	0	0		12	2	Rarely	1	1	Yes	Minor injury	1	1	1	Reflective tapes Reflective clothes	1	0	1	0	0	To reduce vehicle weight	At all times when riding	Yellow	Only on the back of the bike	Only when they notice a problem	Reflective vest Gloves Boots Long trousers	1	0	1	1	0	1
227	Ernest zih	Limbe	Batoke			26	1	Male	1	3	2	1	4	2	1	0	0	1	1	0		10	1	Rarely	0	1			0	1	1	Reflective helmets	0	1	0	0	0	I do not know	Only at night	Yellow	I do not know	Only when they notice a problem	Helmet Boots	0	1	0	1	0	0
228	Dickson kum	Limbe	Zone 2		Mbende junction	27	1	Male	2	2	2	1	5	3	0	1	1	1	1	1	1	6	1	Rarely	0	1			1	1	1	Reflective helmets	0	1	0	0	0	To improve visibility to other road users	At all times when riding	Red	On both the front and the back of the bike	Only when they notice a problem	Helmet Gloves Boots Eye glasses Long trousers Thick pollovers	0	1	1	1	1	1
229	Ernest zih	Limbe	Seaport			27	1	Male	1	3	2	1	5	2	1	0	0	1	1	1	1	8	1	Rarely	1	1	Yes	Severe injury	1	1	1	None	0	0	0	0	1	I do not know	Only during the day	White	I do not know	I do not know	Helmet	0	1	0	0	0	0
230	Ernest zih	Limbe	Zone 2			28	1	Male	2	2	2	2	4	3	1	0	1	1	0	1	1	10	1	Rarely	1	1	Yes	Minor injury	1	1	1	Reflective clothes	0	0	1	0	0	To beautify the motorcycle	At all times when riding	Green	I do not know	Only when they notice a problem	Helmet Gloves Eye glasses	0	1	1	0	1	0
231	Dickson kum	Limbe	Moliwe		Mile 4	28	1	Male	1	3	2	2	4	3	0	0	1	1	1	1	2	6	1	Rarely	1	1	Yes	Minor injury	1	1	1	Reflective tapes Reflective clothes	1	0	1	0	0	To reduce vehicle weight	At all times when riding	Yellow	On both the front and the back of the bike	Only when they notice a problem	Gloves Boots Eye glasses Long trousers Thick pollovers	0	0	1	1	1	1
232	Ernest zih	Limbe	Zone 2			28	1	Male	2	3	3	2	2	3	1	0	0	1	0	1	2	9	1	Rarely	1	1	No		0	1	1	Motorcycle umbrella	0	0	0	1	0	I do not know	At all times when riding	Yellow	Only on the front of the bike	Once a year	Helmet Eye glasses	0	1	0	0	1	0
233	Ernest zih	Limbe	Zone 2			29	1	Male	2	2	3	1	3	3	1	1	0	1	0	1	2	8	1	Rarely	0	1			0	0	0	None	0	0	0	0	1	I do not know	Only at night	Green	Only on the back of the bike	I do not know	Eye glasses Helmet Gloves	0	1	1	0	1	0
234	Ukah Dickson k	Limbe	Zone 2			29	1	Male	1	4	3	1	2	2	1	1	1	1	1	1	1	13	2	Rarely	1	1	Yes	Minor injury	1	0	1	Reflective tapes Reflective helmets Reflective clothes	1	1	1	0	0	To improve visibility to other road users	At all times when riding	Yellow	On both the front and the back of the bike	Only when they notice a problem	Reflective vest Helmet Gloves Boots Eye glasses Long trousers Thick pollovers	1	1	1	1	1	1
235	Dickson kum	Limbe	Moliwe		Mile4	29	1	Male	2	3	3	2	4	3	1	0	1	1	0	1	2	8	1	Rarely	1	1	Yes	Minor injury	1	1	1	Reflective tapes Reflective clothes	1	0	1	0	0	To improve visibility to other road users	At all times when riding	Red	On both the front and the back of the bike	Only when they notice a problem	Reflective vest Helmet Gloves	1	1	1	0	0	0
236	Dickson kum	Limbe	Moliwe			29	1	Male	2	3	2	2	12	3	1	0	0	1	1	1	2	13	2	Rarely	1	1	No		1	1	0	Reflective helmets	0	1	0	0	0	To improve visibility to other road users	Only at night	Red	I do not know	Only when they notice a problem	Helmet Gloves Eye glasses Long trousers	0	1	1	0	1	1
237	Dickson kum	Limbe	Moliwe		Quarter 1	29	1	Male	2	2	2	2	8	3	0	0	0	1	0	1	2	12	2	Rarely	0	1			1	1	1	Reflective helmets Reflective clothes	0	1	1	0	0	To beautify the motorcycle	At all times when riding	Red	On both the front and the back of the bike	Only when they notice a problem	Helmet Gloves Boots Long trousers	0	1	1	1	0	1
238	Syveline Zuh	Limbe	Bota		Middle farms	29	1	Male	1	2	2	2	6	3	1	1	0	0	1	1	2	9	1	Rarely	1	1	No		0	1	1	Motorcycle umbrella Reflective clothes	0	0	1	1	0	To beautify the motorcycle	At all times when riding	Yellow	On both the front and the back of the bike	Only when they notice a problem	Helmet Long trousers Thick pollovers	0	1	0	0	0	1
239	Dickson kum	Limbe	Moliwe		Mile4 Park	30	1	Male	1	2	3	2	2	3	0	0	0	0	1	1	1	12	2	Rarely	0	1			1	1	1	Reflective tapes	1	0	0	0	0	To beautify the motorcycle	Only at night	Red	On both the front and the back of the bike	Only when they notice a problem	Helmet Gloves Boots Long trousers	0	1	1	1	0	1
240	Dickson kum	Limbe	Zone 2		Esppoil junction	30	1	Male	2	3	2	2	8	3	1	0	0	1	0	1	1	12	2	Rarely	1	1	No		1	1	1	Reflective tapes Reflective clothes	1	0	1	0	0	To improve visibility to other road users	At all times when riding	Yellow	On both the front and the back of the bike	Only when they notice a problem	Helmet Gloves Boots Eye glasses Long trousers	0	1	1	1	1	1
241	Ernest zih	Limbe	Zone 2		Half mile	30	1	Male	2	2	2	1	20	3	1	0	1	1	1	1	3	9	1	Rarely	1	1	Yes	Minor injury	1	0	0	Reflective clothes Motorcycle umbrella	0	0	1	1	0	To improve visibility to other road users	At all times when riding	Green	I do not know	Only when they notice a problem	Helmet Gloves	0	1	1	0	0	0
242	Ernest zih	Limbe	Batoke			30	1	Male	2	2	3	3	8	2	1	0	0	0	0	1	1	10	1	Rarely	1	1	No		1	1	1	Motorcycle umbrella Reflective helmets Reflective clothes	0	1	1	1	0	I do not know	Only during the day	Green	I do not know	Once a year	Helmet Gloves Eye glasses	0	1	1	0	1	0
243	Syveline Zuh	Limbe	Zone 2		Upper cassava farms junction	30	1	Male	1	3	3	1	4	2	1	0	0	1	0	1	2	11	2	Rarely	1	1	Yes	Minor injury	0	1	1	Motorcycle umbrella	0	0	0	1	0	I do not know	Only at night	Green	Only on the back of the bike	Only when they notice a problem	Helmet Thick pollovers	0	1	0	0	0	0
244	Dickson kum	Limbe	Zone 2		Half mile	30	1	Male	2	4	2	1	5	3	1	1	0	1	1	1	1	13	2	Rarely	1	1	Yes	No injury	1	1	1	Reflective tapes Reflective helmets Reflective clothes	1	1	1	0	0	To improve visibility to other road users	At all times when riding	Red	On both the front and the back of the bike	Only when they notice a problem	Reflective vest Helmet Gloves Boots Eye glasses Long trousers	1	1	1	1	1	1
245	Ernest zih	Limbe	Seaport			30	1	Male	2	4	4	1	2	2	1	0	0	0	0	1	2	14	2	Rarely	1	1	Yes	No injury	1	1	1	Reflective clothes Reflective tapes	1	0	1	0	0	To improve visibility to other road users	Only at night	Green	Only on the front of the bike	Before every ride	Gloves Boots	0	0	1	1	0	0
246	Dickson kum	Limbe	Moliwe		Mile4 Park	31	2	Male	2	4	2	1	5	3	1	0	0	1	0	1	1	12	2	Rarely	1	1	No		1	1	1	Reflective helmets Reflective clothes	0	1	1	0	0	To improve visibility to other road users	At all times when riding	Red	On both the front and the back of the bike	Only when they notice a problem	Reflective vest Long trousers	1	0	0	0	0	1
247	La	Limbe	Bota		Unity quarter	31	2	Male	1	3	2	2	11	3	1	0	0	1	0	1	2	13	2	Rarely	1	1	Yes	Severe injury	1	1	1	Reflective clothes	0	0	1	0	0	To improve visibility to other road users	Only at night	Green	Only on the front of the bike	I do not know	Helmet Gloves Boots	0	1	1	1	0	0
248	La	Limbe	Bota		Unity quarter	31	2	Male	1	3	2	2	11	3	1	0	0	1	0	1	2	12	2	Rarely	1	1	Yes	Severe injury	1	1	0	Reflective helmets Reflective clothes	0	1	1	0	0	To improve visibility to other road users	At all times when riding	Green	Only on the front of the bike	Once a year	Boots	0	0	0	1	0	0
249	Dickson kum	Limbe	Bota		Around driving school bota	31	2	Male	2	2	2	1	4	3	1	1	1	0	1	1	1	12	2	Rarely	1	1	No		1	1	1	Reflective tapes Reflective clothes	1	0	1	0	0	To improve visibility to other road users	Only during raining weather	Green	On both the front and the back of the bike	Before every ride	Helmet Gloves Boots Long trousers Thick pollovers	0	1	1	1	0	1
250	Dickson kum	Limbe	Zone 2		Mbende junction	31	2	Male	2	3	2	1	3	3	1	0	0	0	1	1	1	12	2	Rarely	1	1	No		1	1	1	Reflective clothes	0	0	1	0	0	To improve visibility to other road users	At all times when riding	Red	On both the front and the back of the bike	Only when they notice a problem	Helmet Gloves Boots Eye glasses Long trousers	0	1	1	1	1	1
251	Syveline Zuh	Limbe	Bota		Middle farms	31	2	Male	2	2	2	2	2	3	1	0	0	1	0	1	1	10	1	Rarely	1	0	No		0	0	0	Reflective clothes Motorcycle umbrella	0	0	1	1	0	To improve visibility to other road users	At all times when riding	Red	On both the front and the back of the bike	Before every ride	Boots Thick pollovers Long trousers Gloves	0	0	1	1	0	1
252	Ernest zih	Limbe	Batoke			32	2	Male	2	1	2	1	12	2	1	0	0	1	0	0		12	2	Rarely	1	1	Yes	Minor injury	0	1	1	Reflective helmets	0	1	0	0	0	I do not know	Only at night	Yellow	Only on the front of the bike	Only when they notice a problem	Helmet Boots	0	1	0	1	0	0
253	Syveline Zuh	Limbe	Bota		ISokolo	32	2	Male	2	3	2	2	5	3	1	0	0	1	0	1	1	9	1	Rarely	0	1			1	1	1	Reflective clothes Motorcycle umbrella	0	0	1	1	0	To beautify the motorcycle	At all times when riding	Red	On both the front and the back of the bike	Only when they notice a problem	Helmet Thick pollovers Long trousers	0	1	0	0	0	1
254	Syveline Zuh	Limbe	Zone 2		Council Market	32	2	Male	3	2	2	2	10	3	1	1	1	1	0	1	1	12	2	Rarely	1	1	Yes	Minor injury	1	0	0	None	0	0	0	0	1	I do not know	Only during the day	Yellow	Only on the back of the bike	Only when they notice a problem	Thick pollovers	0	0	0	0	0	0
255	Dickson kum	Limbe	Bota		Opposite bota hospital in	32	2	Male	1	4	3	2	6	2	1	1	0	0	1	1	1	12	2	Rarely	1	1	Yes	No injury	1	1	0	Reflective tapes	1	0	0	0	0	To improve visibility to other road users	Only during raining weather	Yellow	Only on the back of the bike	Only when they notice a problem	Helmet Gloves Boots Eye glasses Long trousers Thick pollovers	0	1	1	1	1	1
256	Dickson kum	Limbe	Moliwe			32	2	Male	1	2	2	1	6	3	1	0	0	0	1	1	1	14	2	Rarely	1	1	Yes	Minor injury	1	1	1	Reflective tapes Reflective clothes	1	0	1	0	0	To reduce vehicle weight	At all times when riding	Yellow	On both the front and the back of the bike	Only when they notice a problem	Helmet Gloves Boots Thick pollovers	0	1	1	1	0	0
257	Syveline Zuh	Limbe	Zone 2		Church Street	32	2	Male	1	3	2	2	4	2	1	1	0	1	0	1	2	8	1	Rarely	0	0			0	1	1	Motorcycle umbrella	0	0	0	1	0	To beautify the motorcycle	Only during raining weather	Yellow	Only on the back of the bike	Only when they notice a problem	Long trousers Thick pollovers Gloves Helmet Boots	0	1	1	1	0	1
258	Ernest zih	Limbe	Zone 2			33	2	Male	2	2	3	1	10	2	1	1	0	1	1	1	1	9	1	Rarely	0	1			1	1	1	Motorcycle umbrella Reflective clothes	0	0	1	1	0	To improve visibility to other road users	At all times when riding	Green	Only on the back of the bike	Only when they notice a problem	Helmet Boots	0	1	0	1	0	0
259	Syveline Zuh	Limbe	Zone 2		Otis junction	33	2	Male	2	2	3	2	3	3	1	0	0	0	0	1	1	12	2	Rarely	1	1	Yes	Minor injury	0	1	0	Motorcycle umbrella	0	0	0	1	0	To reduce vehicle weight	Only during raining weather	Green	Only on the back of the bike	Only when they notice a problem	Thick pollovers Long trousers	0	0	0	0	0	1
260	Dickson kum	Limbe	Moliwe			33	2	Male	2	2	2	2	3	3	1	1	1	1	1	1	2	12	2	Rarely	1	1	Yes	Minor injury	1	1	1	Reflective tapes Reflective clothes	1	0	1	0	0	To improve visibility to other road users	At all times when riding	Red	On both the front and the back of the bike	Only when they notice a problem	Helmet Gloves Boots Thick pollovers	0	1	1	1	0	0
261	La	Limbe	Bota		Mile one	33	2	Male	2	3	2	2	3	3	1	1	0	0	1	1	1	11	2	Rarely	1	1	No		0	1	1	Reflective clothes	0	0	1	0	0	To improve visibility to other road users	Only at night	Green	Only on the back of the bike	Only when they notice a problem	Boots Thick pollovers Helmet	0	1	0	1	0	0
262	Syveline Zuh	Limbe	Moliwe		Opposite mile 4 park	33	2	Male	2	2	3	2	3	3	1	0	0	1	0	1	2	11	2	Rarely	0	1			1	1	1	Reflective helmets Motorcycle umbrella	0	1	0	1	0	To beautify the motorcycle	Only during the day	Green	Only on the back of the bike	Only when they notice a problem	Eye glasses Thick pollovers Long trousers	0	0	0	0	1	1
263	Ernest zih	Limbe	Bota			34	2	Male	1	2	2	2	5	2	1	0	0	0	0	1	1	9	1	Rarely	1	1	No		1	1	1	Motorcycle umbrella	0	0	0	1	0	I do not know	At all times when riding	Green	Only on the front of the bike	Only when they notice a problem	Helmet Gloves Boots	0	1	1	1	0	0
264	Ernest zih	Limbe	Batoke			35	2	Male	2	1	3	1	1	2	1	0	0	1	1	0		10	1	Rarely	0	1			0	1	1	None	0	0	0	0	1	I do not know	Only during the day	Yellow	Only on the front of the bike	I do not know	Helmet Boots	0	1	0	1	0	0
265	Ernest zih	Limbe	Zone 2			35	2	Male	1	3	2	1	4	3	1	1	0	1	0	1	1	11	2	Rarely	1	1	Yes	No injury	1	0	0	Reflective clothes	0	0	1	0	0	To improve visibility to other road users	At all times when riding	Green	I do not know	I do not know	Helmet Gloves Boots	0	1	1	1	0	0
266	Ernest zih	Limbe	Zone 2			35	2	Male	2	3	3	2	8	2	1	1	0	1	0	0		12	2	Rarely	0	1			1	1	1	None	0	0	0	0	1	I do not know	Only at night	Green	Only on the back of the bike	Only when they notice a problem	Helmet Boots	0	1	0	1	0	0
267	Ukah Dickson k	Limbe	Zone 2		Ochi junction	35	2	Male	2	3	3	1	5	3	1	1	0	1	1	1	1	12	2	Rarely	1	1	Yes	Minor injury	1	1	1	Reflective clothes	0	0	1	0	0	To improve visibility to other road users	At all times when riding	White	On both the front and the back of the bike	Only when they notice a problem	Helmet Gloves Boots Thick pollovers	0	1	1	1	0	0
268	Dickson kum	Limbe	Moliwe			35	2	Male	2	3	3	2	10	3	1	0	0	1	0	1	2	13	2	Rarely	1	1	Yes	Minor injury	1	1	0	Reflective clothes	0	0	1	0	0	To beautify the motorcycle	Only at night	Yellow	On both the front and the back of the bike	Only when they notice a problem	Helmet Gloves Boots Long trousers	0	1	1	1	0	1
269	Ernest zih	Limbe	Zone 2			35	2	Male	2	2	2	1	5	2	1	0	0	1	1	0		10	1	Rarely	0	1			1	1	1	Reflective helmets	0	1	0	0	0	To improve visibility to other road users	Only at night	Green	I do not know	Only when they notice a problem	Boots Long trousers	0	0	0	1	0	1
270	Ernest zih	Limbe	Bota			36	2	Male	2	3	2	1	3	2	1	0	0	1	1	1	2	10	1	Rarely	1	1	Yes	No injury	0	1	1	None	0	0	0	0	1	I do not know	Only during the day	Yellow	I do not know	Once a year	Gloves Helmet	0	1	1	0	0	0
271	Larissa	Limbe	Seaport		Bokaro	36	2	Male	2	2	3	2	12	2	1	1	0	0	0	1	1	10	1	Rarely	1	0	No		1	1	1	Reflective tapes	1	0	0	0	0	To improve visibility to other road users	At all times when riding	Yellow	On both the front and the back of the bike	Before every ride	Helmet Gloves Boots Eye glasses	0	1	1	1	1	0
272	Syveline Zuh	Limbe	Zone 2		New market	36	2	Male	2	2	2	2	3	2	1	0	1	1	0	1	1	10	1	Rarely	0	1			0	1	1	Motorcycle umbrella Reflective clothes	0	0	1	1	0	To beautify the motorcycle	Only during raining weather	Yellow	Only on the back of the bike	Only when they notice a problem	Long trousers Thick pollovers	0	0	0	0	0	1
273	Dickson kum	Limbe	Seaport			37	2	Male	2	4	3	1	3	3	1	1	0	0	0	1	1	12	2	Rarely	1	1	No		1	1	1	Reflective tapes	1	0	0	0	0	To improve visibility to other road users	At all times when riding	Red	On both the front and the back of the bike	Only when they notice a problem	Helmet Boots Thick pollovers	0	1	0	1	0	0
274	Dickson kum	Limbe	Bota		Bota hospital junction	37	2	Male	2	3	2	2	2	3	1	1	1	1	1	1	1	14	2	Rarely	0	1			1	1	1	Reflective tapes Reflective clothes	1	0	1	0	0	To beautify the motorcycle	At all times when riding	Red	On both the front and the back of the bike	Only when they notice a problem	Helmet Gloves Boots Long trousers Thick pollovers	0	1	1	1	0	1
275	Larissa	Limbe	Seaport		Bokaro	37	2	Male	2	2	3	2	11	2	1	1	0	0	0	0		9	1	Rarely	0	1			1	1	1	Reflective tapes Reflective helmets	1	1	0	0	0	To improve visibility to other road users	At all times when riding	Yellow	On both the front and the back of the bike	Before every ride	Helmet Gloves Boots Eye glasses	0	1	1	1	1	0
276	Larissa	Limbe	Seaport			37	2	Male	2	2	3	2	11	2	1	1	0	0	0	1	1	9	1	Rarely	0	1			1	1	1	Reflective tapes	1	0	0	0	0	To improve visibility to other road users	At all times when riding	Yellow	On both the front and the back of the bike	Before every ride	Helmet Eye glasses	0	1	0	0	1	0
277	Larissa	Limbe	Seaport		Bokaro	37	2	Male	2	2	3	2	12	2	1	1	0	0	0	0		11	2	Rarely	1	1	No		0	1	0	Reflective tapes	1	0	0	0	0	To improve visibility to other road users	At all times when riding	Yellow	On both the front and the back of the bike	Before every ride	Helmet Gloves Boots Eye glasses	0	1	1	1	1	0
278	Syveline Zuh	Limbe	Zone 2		Bakoko	38	2	Male	1	2	2	2	5	3	1	0	0	0	0	1	1	9	1	Rarely	1	1	No		0	0	1	Motorcycle umbrella Reflective helmets	0	1	0	1	0	To improve visibility to other road users	Only at night	Green	I do not know	Only when they notice a problem	Gloves Long trousers Thick pollovers	0	0	1	0	0	1
279	Syveline Zuh	Limbe	Zone 2		Otis junction	38	2	Male	3	4	2	1	6	3	1	0	0	1	0	1	1	10	1	Rarely	1	1	Yes	Minor injury	0	1	1	Motorcycle umbrella	0	0	0	1	0	To beautify the motorcycle	Only during raining weather	White	Only on the back of the bike	I do not know	Thick pollovers Long trousers	0	0	0	0	0	1
280	Syveline Zuh	Limbe	Bota		Bota hospital	38	2	Male	1	3	2	2	6	3	1	1	0	1	0	0		9	1	Rarely	1	1	Yes	Minor injury	1	0	1	Reflective clothes Motorcycle umbrella	0	0	1	1	0	To beautify the motorcycle	Only at night	Red	On both the front and the back of the bike	Only when they notice a problem	Eye glasses	0	0	0	0	1	0
281	Dickson kum	Limbe	Bota			39	2	Male	2	2	3	1	6	3	1	1	0	1	1	1	1	13	2	Rarely	1	1	Yes	Minor injury	1	1	1	Reflective helmets Reflective clothes	0	1	1	0	0	To beautify the motorcycle	Only during raining weather	Red	On both the front and the back of the bike	Only when they notice a problem	Helmet Gloves Boots Thick pollovers	0	1	1	1	0	0
282	La	Limbe	Bota		Sokolo	39	2	Male	1	3	2	1	10	3	1	1	0	1	0	1	2	12	2	Rarely	1	1	Yes	Minor injury	1	1	0	Reflective clothes	0	0	1	0	0	To reduce vehicle weight	Only at night	Yellow	Only on the back of the bike	Once a year	Boots	0	0	0	1	0	0
283	Syveline Zuh	Limbe	Zone 2		Upper cassava farms junction	39	2	Male	1	3	2	1	5	3	1	0	1	1	0	1	1	13	2	Rarely	1	1	Yes	Severe injury	0	1	1	Motorcycle umbrella	0	0	0	1	0	I do not know	Only at night	Green	Only on the back of the bike	Once a year	Boots Long trousers Thick pollovers	0	0	0	1	0	1
284	Dickson kum	Limbe	Zone 2		Mbende junction	40	2	Male	3	3	2	2	9	3	1	1	0	1	1	1	2	13	2	Rarely	1	1	Yes	Minor injury	1	1	1	Reflective tapes Reflective helmets Reflective clothes Motorcycle umbrella	1	1	1	1	0	I do not know	At all times when riding	Red	On both the front and the back of the bike	Only when they notice a problem	Helmet Gloves Boots Eye glasses Thick pollovers	0	1	1	1	1	0
285	Ernest zih	Limbe	Zone 2			40	2	Male	2	2	2	2	20	3	1	0	0	0	0	1	1	10	1	Rarely	1	1	No		1	0	1	Reflective clothes	0	0	1	0	0	To beautify the motorcycle	At all times when riding	Yellow	Only on the front of the bike	Only when they notice a problem	Helmet Boots	0	1	0	1	0	0
286	Syveline Zuh	Limbe	Zone 2		Bakoko	41	3	Male	2	1	2	2	6	3	1	1	0	1	1	1	2	10	1	Rarely	1	1	No		0	1	1	Motorcycle umbrella	0	0	0	1	0	I do not know	Only during raining weather	Yellow	Only on the back of the bike	Only when they notice a problem	Long trousers Thick pollovers Gloves Boots	0	0	1	1	0	1
287	Syveline Zuh	Limbe	Zone 2		Otis junction	41	3	Male	2	1	3	3	9	3	1	1	0	0	1	1	2	9	1	Rarely	1	1	Yes	No injury	1	1	1	Reflective clothes	0	0	1	0	0	To improve visibility to other road users	At all times when riding	Yellow	On both the front and the back of the bike	Only when they notice a problem	Long trousers Thick pollovers	0	0	0	0	0	1
288	Dickson kum	Limbe	Bota		Sokolo market	41	3	Male	2	2	2	1	3	3	0	0	0	1	1	0		12	2	Rarely	1	1	No		1	1	1	Reflective tapes Reflective clothes	1	0	1	0	0	To improve visibility to other road users	Only during raining weather	Yellow	On both the front and the back of the bike	Only when they notice a problem	Helmet Gloves Boots Eye glasses Long trousers Thick pollovers	0	1	1	1	1	1
289	Larissa	Limbe	Seaport		Bokaro	42	3	Male	2	2	3	2	15	2	1	1	0	0	0	1	1	10	1	Rarely	1	0	No		1	1	1	Reflective tapes Reflective helmets Reflective clothes	1	1	1	0	0	To improve visibility to other road users	At all times when riding	Yellow	On both the front and the back of the bike	Before every ride	Helmet Gloves Boots Eye glasses Long trousers Thick pollovers	0	1	1	1	1	1
290	Larissa	Limbe	Seaport		Bokaro	43	3	Male	2	2	2	2	18	2	1	1	0	0	0	0		10	1	Rarely	1	1	No		1	1	1	Reflective tapes Reflective helmets Reflective clothes	1	1	1	0	0	To improve visibility to other road users	At all times when riding	Yellow	On both the front and the back of the bike	Before every ride	Helmet Gloves Boots Eye glasses Long trousers	0	1	1	1	1	1
291	Ukah Dickson k	Limbe	Zone 2			45	3	Male	2	3	4	2	6	3	1	1	0	1	1	1	1	12	2	Rarely	0	1			1	1	1	Reflective clothes	0	0	1	0	0	To improve visibility to other road users	At all times when riding	Yellow	On both the front and the back of the bike	Only when they notice a problem	Reflective vest Helmet Gloves Boots Eye glasses Long trousers Thick pollovers	1	1	1	1	1	1
292	Dickson kum	Limbe	Bota			45	3	Male	2	3	3	2	9	3	1	1	0	0	1	1	1	12	2	Rarely	1	1	No		1	1	1	Reflective tapes Reflective clothes	1	0	1	0	0	To improve visibility to other road users	At all times when riding	Red	On both the front and the back of the bike	Only when they notice a problem	Helmet Boots	0	1	0	1	0	0
293	Larissa	Limbe	Seaport		Bokaro	46	3	Male	2	3	3	2	21	3	1	1	0	0	0	1	1	9	1	Rarely	1	1	Yes	No injury	1	1	1	Reflective tapes Reflective helmets Reflective clothes	1	1	1	0	0	To improve visibility to other road users	At all times when riding	Yellow	On both the front and the back of the bike	Before every ride	Helmet Gloves Boots Eye glasses Long trousers Thick pollovers	0	1	1	1	1	1
294	Larissa	Limbe	Seaport		Bokaro	46	3	Male	2	2	2	2	20	2	1	1	0	0	0	0		8	1	Rarely	1	1	No		1	1	1	Reflective tapes Reflective helmets	1	1	0	0	0	To improve visibility to other road users	At all times when riding	Yellow	On both the front and the back of the bike	Before every ride	Reflective vest Helmet Gloves Boots Eye glasses Long trousers Thick pollovers	1	1	1	1	1	1
295	Syveline Zuh	Limbe	Bota		Middle farms	46	3	Male	2	2	2	2	2	3	0	1	1	1	1	1	2	9	1	Rarely	0	1			0	0	0	Reflective clothes Motorcycle umbrella	0	0	1	1	0	To reduce vehicle weight	Only during the day	Green	I do not know	Before every ride	Thick pollovers Long trousers Boots Helmet Reflective vest	1	1	0	1	0	1
296	Syveline Zuh	Limbe	Moliwe		Mile 4 market	46	3	Male	2	1	2	2	1	3	1	1	0	1	0	1	1	14	2	Rarely	0	1			1	1	1	Reflective clothes	0	0	1	0	0	To beautify the motorcycle	At all times when riding	Green	On both the front and the back of the bike	Only when they notice a problem	Eye glasses Long trousers Helmet Gloves Thick pollovers	0	1	1	0	1	1
297	Syveline Zuh	Limbe	Zone 2		Mile one	48	3	Male	2	2	2	2	18	3	1	1	1	1	1	0		6	1	Rarely	1	1	No		0	1	1	Reflective clothes Motorcycle umbrella	0	0	1	1	0	To improve visibility to other road users	Only at night	Green	Only on the back of the bike	Only when they notice a problem	Thick pollovers Helmet Long trousers	0	1	0	0	0	1
298	Syveline Zuh	Limbe	Moliwe		Quarter 2	50	3	Male	2	4	2	2	10	3	1	1	1	1	0	0		11	2	Rarely	1	1	Yes	Severe injury	1	1	1	Motorcycle umbrella Reflective clothes	0	0	1	1	0	To beautify the motorcycle	At all times when riding	Green	On both the front and the back of the bike	Only when they notice a problem	Boots Gloves Helmet Reflective vest Eye glasses Long trousers Thick pollovers	1	1	1	1	1	1
299	Syveline Zuh	Limbe	Moliwe		Mile 4 quarter 20	50	3	Male	4	1	2	1	12	3	1	1	0	1	0	1	2	10	1	Rarely	1	1	Yes	Severe injury	1	1	1	Motorcycle umbrella Reflective clothes	0	0	1	1	0	To beautify the motorcycle	Only at night	Green	On both the front and the back of the bike	Once a year	Helmet Long trousers Thick pollovers	0	1	0	0	0	1
300	Ernest zih	Limbe	Zone 2		Mile one	57	50+	Male	2	2	2	1	9	3	1	1	0	0	0	0		9	1	Rarely	1	1	No		1	1	1	Reflective helmets Reflective clothes Motorcycle umbrella	0	1	1	1	0	To improve visibility to other road users	Only at night	Yellow	On both the front and the back of the bike	Before every ride	Helmet Gloves Boots Eye glasses Long trousers	0	1	1	1	1	1
301	Randolf	Tiko		Tiko town	Street 6	21	1	Male	1	2	1	1	3	2	1	0	0	0	0	1	1	8	1	Frequently	0	1			1	1	1	Reflective clothes	0	0	1	0	0	To improve visibility to other road users	Only at night	Yellow	On both the front and the back of the bike	Before every ride	Helmet Gloves Boots Thick pollovers	0	1	1	1	0	0
302	Randolf	Tiko		Tiko town	Street 6	21	1	Male	1	3	3	1	2	3	0	0	0	0	0	0		12	2	Frequently	1	1	No		1	1	1	Reflective helmets Motorcycle umbrella	0	1	0	1	0	To improve visibility to other road users	Only during raining weather	Yellow	Only on the front of the bike	Only when they notice a problem	Helmet Gloves Boots Long trousers Thick pollovers	0	1	1	1	0	1
303	Ettah Agnes	Tiko		Tiko town	Street 6	21	1	Male	1	3	3	1	2	3	0	0	0	0	1	0		12	2	Frequently	1	1	Yes	Severe injury	1	1	1	Reflective clothes Motorcycle umbrella	0	0	1	1	0	To improve visibility to other road users	At all times when riding	Green	On both the front and the back of the bike	Before every ride	Helmet Boots Long trousers Thick pollovers	0	1	0	1	0	1
304	Obi	Tiko		Tiko town	Round about	22	1	Male	1	3	3	1	4	1	1	0	0	1	1	1	1	15	2	Frequently	0	1			0	1	1	Reflective tapes Reflective clothes	1	0	1	0	0	To improve visibility to other road users	At all times when riding	Red	Only on the back of the bike	Before every ride	Reflective vest Boots	1	0	0	1	0	0
305	Randolf	Tiko		Tiko town		22	1	Male	2	3	3	2	2	2	1	0	0	0	0	1	1	15	2	Frequently	1	1	No		0	1	1	Reflective clothes	0	0	1	0	0	To improve visibility to other road users	At all times when riding	Yellow	Only on the back of the bike	Before every ride	Helmet Boots Eye glasses Long trousers	0	1	0	1	1	1
306	Obi	Tiko		Likomba	Likomba bridge	22	1	Male	1	2	3	2	4	3	0	0	1	1	0	1	1	18	3	Frequently	1	1	Yes	Minor injury	0	1	1	Reflective tapes Reflective clothes	1	0	1	0	0	To improve visibility to other road users	At all times when riding	Yellow	On both the front and the back of the bike	Only when they notice a problem	Boots Long trousers Thick pollovers	0	0	0	1	0	1
307	Peter	Tiko		Tiko town	Street 3	23	1	Male	1	3	2	2	1	2	1	0	0	1	0	1	2	12	2	Frequently	1	1	Yes	Minor injury	1	1	1	Reflective clothes Reflective helmets	0	1	1	0	0	To improve visibility to other road users	Only at night	Red	On both the front and the back of the bike	Only when they notice a problem	Thick pollovers Helmet Boots Gloves	0	1	1	1	0	0
308	Randolf	Tiko		Tiko town	Street 6	24	1	Male	1	3	3	1	7	2	1	0	0	1	0	1	2	12	2	Frequently	0	1			1	1	1	Reflective clothes	0	0	1	0	0	To improve visibility to other road users	Only during raining weather	Yellow	On both the front and the back of the bike	Once a year	Helmet Boots Long trousers Thick pollovers	0	1	0	1	0	1
309	Randolf	Tiko		Tiko town	Likomba bridge	24	1	Male	2	3	3	1	1	3	1	0	1	1	1	1	1	9	1	Frequently	1	1	Yes	Severe injury	1	1	1	Reflective tapes Reflective helmets	1	1	0	0	0	To improve visibility to other road users	Only during raining weather	Yellow	Only on the back of the bike	Only when they notice a problem	Helmet Gloves Boots Long trousers Thick pollovers	0	1	1	1	0	1
310	Obi	Tiko		Holforth		25	1	Male	1	3	2	1	6	3	1	0	1	1	0	1	1	14	2	Frequently	1	1	No		0	1	1	Reflective tapes Reflective clothes	1	0	1	0	0	To improve visibility to other road users	Only at night	Yellow	Only on the back of the bike	Only when they notice a problem	Helmet	0	1	0	0	0	0
311	Obi	Tiko		Kange		25	1	Male	2	2	2	1	2	3	1	0	0	0	1	1	3	8	1	Frequently	0	1			1	1	1	Reflective tapes	1	0	0	0	0	To improve visibility to other road users	At all times when riding	Yellow	On both the front and the back of the bike	Before every ride	Helmet Gloves Boots	0	1	1	1	0	0
312	Obi	Tiko		Mutengene	Quater 8	25	1	Male	1	4	2	1	2	2	1	1	0	1	0	1	2	10	1	Frequently	1	1	No		0	1	1	Reflective clothes	0	0	1	0	0	To improve visibility to other road users	Only at night	Yellow	On both the front and the back of the bike	Only when they notice a problem	Helmet Boots	0	1	0	1	0	0
313	Peter	Tiko		Tiko town	Commandant street	25	1	Male	1	3	2	2	5	2	1	0	1	1	1	1	1	10	1	Frequently	1	1	Yes	Severe injury	1	1	1	Reflective clothes Reflective helmets	0	1	1	0	0	To improve visibility to other road users	Only during raining weather	Green	On both the front and the back of the bike	Before every ride	Helmet Gloves	0	1	1	0	0	0
314	Peter	Tiko		Mutengene	Tomatoe market	25	1	Male	2	3	2	2	4	2	1	0	1	0	0	1	1	20	3	Frequently	1	1	No		1	1	1	Reflective tapes Reflective clothes	1	0	1	0	0	To improve visibility to other road users	At all times when riding	Green	On both the front and the back of the bike	Only when they notice a problem	Helmet Boots Long trousers Thick pollovers Gloves	0	1	1	1	0	1
315	Randolf	Tiko		Mutengene	Mutengene market	25	1	Male	1	2	3	1	2	3	1	0	0	0	0	1	2	12	2	Frequently	1	0	No		1	1	1	Reflective helmets Reflective clothes	0	1	1	0	0	To beautify the motorcycle	Only at night	Yellow	Only on the back of the bike	Only when they notice a problem	Helmet Boots Thick pollovers	0	1	0	1	0	0
316	Obi	Tiko		Tiko town	Street 6	26	1	Male	1	2	2	1	2	3	0	0	1	1	0	1	1	12	2	Frequently	1	1	No		1	1	1	Reflective helmets Reflective clothes Reflective tapes	1	1	1	0	0	To improve visibility to other road users	Only at night	Yellow	On both the front and the back of the bike	Before every ride	Gloves Helmet Reflective vest Boots Eye glasses	1	1	1	1	1	0
317	Randolf	Tiko		Tiko town	Street 6	26	1	Male	1	4	3	2	4	2	1	0	0	0	1	1	1	12	2	Frequently	0	0			0	1	1	Reflective tapes Reflective helmets	1	1	0	0	0	To improve visibility to other road users	Only during raining weather	Yellow	Only on the back of the bike	Before every ride	Helmet Gloves Long trousers Thick pollovers	0	1	1	0	0	1
318	Randolf	Tiko		Tiko town	Likomba bridge	27	1	Male	1	2	1	2	4	2	0	0	0	1	1	1	1	13	2	Frequently	1	1	No		1	1	1	Reflective clothes	0	0	1	0	0	To beautify the motorcycle	Only at night	Yellow	Only on the back of the bike	Before every ride	Helmet Boots Long trousers Thick pollovers	0	1	0	1	0	1
319	Obi	Tiko		Kange	Ekange	27	1	Male	2	3	1	1	3	3	1	0	0	1	0	1	2	12	2	Frequently	1	1	No		1	1	1	Reflective clothes	0	0	1	0	0	To improve visibility to other road users	Only at night	Yellow	Only on the back of the bike	Only when they notice a problem	Helmet Boots Thick pollovers	0	1	0	1	0	0
320	Randolf	Tiko		Tiko town		27	1	Male	1	2	1	1	1	2	1	0	0	1	0	1	1	12	2	Frequently	0	0			1	0	0	Reflective clothes Motorcycle umbrella	0	0	1	1	0	To improve visibility to other road users	Only at night	Yellow	Only on the back of the bike	Only when they notice a problem	Helmet Boots Long trousers Thick pollovers	0	1	0	1	0	1
321	Randolf	Tiko		Tiko town	Tiko round about	27	1	Male	2	4	4	2	5	2	1	0	0	0	0	0		11	2	Frequently	1	0	No		1	1	1	Reflective clothes Motorcycle umbrella	0	0	1	1	0	To improve visibility to other road users	At all times when riding	Yellow	On both the front and the back of the bike	Before every ride	Helmet Boots Long trousers Thick pollovers	0	1	0	1	0	1
322	Peter	Tiko		Tiko town	Likumba bridge	28	1	Male	2	3	3	2	15	3	1	1	1	0	0	1	1	15	2	Frequently	1	1	Yes	Severe injury	1	1	1	Reflective tapes Reflective clothes	1	0	1	0	0	To improve visibility to other road users	At all times when riding	Green	On both the front and the back of the bike	Before every ride	Helmet Boots Eye glasses Long trousers Thick pollovers	0	1	0	1	1	1
323	Peter	Tiko		Mutengene	Tomatoe market	28	1	Male	2	3	3	2	6	2	1	0	0	1	1	1	1	12	2	Frequently	1	1	No		1	1	1	Reflective tapes Reflective clothes	1	0	1	0	0	I do not know	At all times when riding	Yellow	On both the front and the back of the bike	Only when they notice a problem	Boots Helmet Thick pollovers Gloves Long trousers	0	1	1	1	0	1
324	Randolf	Tiko		Tiko town		28	1	Male	1	3	4	3	1	2	1	0	0	0	0	1	1	12	2	Frequently	0	1			1	1	1	Reflective tapes Reflective clothes Motorcycle umbrella	1	0	1	1	0	To improve visibility to other road users	Only at night	Yellow	On both the front and the back of the bike	Before every ride	Helmet Boots Long trousers Thick pollovers	0	1	0	1	0	1
325	Randolf	Tiko		Mutengene		28	1	Male	1	3	2	1	8	2	1	0	0	1	0	1	1	12	2	Frequently	1	1	Yes	No injury	1	1	0	Reflective clothes	0	0	1	0	0	To beautify the motorcycle	Only at night	Yellow	Only on the back of the bike	Before every ride	Reflective vest Helmet Gloves Eye glasses	1	1	1	0	1	0
326	Ettah Agnes	Tiko		Mutengene	Tomato market	30	1	Male	2	2	3	1	7	3	0	0	1	1	1	1	2	17	3	Frequently	1	1	No		1	1	1	Reflective tapes Reflective clothes	1	0	1	0	0	To improve visibility to other road users	At all times when riding	Red	On both the front and the back of the bike	Before every ride	Helmet Gloves Boots Eye glasses Thick pollovers	0	1	1	1	1	0
327	Obi	Tiko		Mutengene	Tomato market	30	1	Male	1	3	3	1	2	3	0	0	0	0	1	1	2	16	3	Frequently	1	1	No		1	1	1	Reflective tapes Reflective helmets Reflective clothes	1	1	1	0	0	To improve visibility to other road users	At all times when riding	Green	On both the front and the back of the bike	Before every ride	Helmet Boots Eye glasses Long trousers Thick pollovers	0	1	0	1	1	1
328	Peter	Tiko		Mutengene	Tomatoe market	30	1	Male	1	2	3	2	5	2	1	1	0	1	0	1	1	12	2	Frequently	1	1	No		1	1	1	Reflective tapes Reflective clothes	1	0	1	0	0	To improve visibility to other road users	At all times when riding	Yellow	On both the front and the back of the bike	Only when they notice a problem	Thick pollovers Boots Helmet Eye glasses Gloves	0	1	1	1	1	0
329	Randolf	Tiko		Tiko town	Street 6	30	1	Male	2	3	3	2	13	2	1	0	1	1	0	1	1	12	2	Frequently	1	1	No		1	1	1	Reflective clothes	0	0	1	0	0	To improve visibility to other road users	Only at night	Yellow	Only on the back of the bike	Only when they notice a problem	Helmet Boots Long trousers Thick pollovers	0	1	0	1	0	1
330	Randolf	Tiko		Tiko town	Street 6	32	2	Female	2	3	2	1	5	2	1	0	0	1	0	1	1	12	2	Frequently	1	1	No		1	1	1	Reflective clothes	0	0	1	0	0	To improve visibility to other road users	Only at night	Yellow	Only on the back of the bike	Only when they notice a problem	Helmet	0	1	0	0	0	0
331	Randolf	Tiko		Tiko town	Street 6	32	2	Male	2	2	4	2	3	2	1	0	0	1	0	1	1	11	2	Frequently	0	1			1	1	1	Reflective clothes Motorcycle umbrella	0	0	1	1	0	To improve visibility to other road users	Only during raining weather	Yellow	On both the front and the back of the bike	Before every ride	Gloves Boots Long trousers Thick pollovers	0	0	1	1	0	1
332	Ettah Agnes	Tiko		Tiko town	Street	32	2	Male	2	3	3	2	8	3	0	0	0	1	1	1	1	12	2	Frequently	0	0			1	1	1	Reflective clothes	0	0	1	0	0	To improve visibility to other road users	Only at night	Yellow	Only on the back of the bike	I do not know	Helmet Boots	0	1	0	1	0	0
333	Obi	Tiko		Tiko town	Street 6	32	2	Male	1	3	2	2	10	3	1	0	0	1	0	1	2	16	3	Frequently	0	1			0	1	1	Reflective tapes Reflective helmets Reflective clothes	1	1	1	0	0	To improve visibility to other road users	Only at night	Red	On both the front and the back of the bike	Before every ride	Helmet Gloves Boots Eye glasses Long trousers Thick pollovers	0	1	1	1	1	1
334	Peter	Tiko		Tiko town	Street 2	32	2	Male	2	3	2	2	3	2	1	0	0	1	0	1	1	14	2	Frequently	1	1	Yes	Minor injury	1	1	1	Reflective tapes Reflective clothes	1	0	1	0	0	To improve visibility to other road users	Only at night	Yellow	Only on the back of the bike	Once a year	Helmet Eye glasses Boots Long trousers	0	1	0	1	1	1
335	Randolf	Tiko		Tiko town	Tiko round about	32	2	Male	2	3	2	1	2	2	1	0	0	0	0	1	1	10	1	Frequently	1	1	No		1	1	1	Reflective tapes Reflective helmets Motorcycle umbrella	1	1	0	1	0	To improve visibility to other road users	At all times when riding	Yellow	On both the front and the back of the bike	Once a year	Helmet Boots Eye glasses Long trousers Thick pollovers	0	1	0	1	1	1
336	Randolf	Tiko		Tiko town		33	2	Male	2	4	3	1	4	2	1	0	1	1	1	1	2	9	1	Frequently	1	1	Yes	Minor injury	1	1	1	Reflective helmets Reflective clothes Motorcycle umbrella	0	1	1	1	0	To improve visibility to other road users	Only at night	Green	Only on the back of the bike	Before every ride	Helmet Boots Long trousers Thick pollovers	0	1	0	1	0	1
337	Obi	Tiko		Tiko town	Street 6	35	2	Male	1	2	2	1	2	3	0	0	0	1	0	1	1	18	3	Frequently	1	1	No		1	1	1	Reflective tapes Reflective helmets Reflective clothes Motorcycle umbrella	1	1	1	1	0	To improve visibility to other road users	At all times when riding	White	Only on the front of the bike	Before every ride	Helmet Reflective vest Gloves Boots Eye glasses	1	1	1	1	1	0
338	Randolf	Tiko		Holforth		36	2	Male	2	3	3	1	5	2	1	0	1	1	1	1	2	20	3	Frequently	1	1	No		1	1	1	Reflective helmets Motorcycle umbrella	0	1	0	1	0	To reduce vehicle weight	At all times when riding	Yellow	Only on the back of the bike	Only when they notice a problem	Helmet Eye glasses	0	1	0	0	1	0
339	Peter	Tiko		Tiko town	Tiko roundabout	36	2	Male	2	3	2	1	5	3	1	0	1	1	0	1	1	15	2	Frequently	0	1			1	1	1	Motorcycle umbrella Reflective clothes	0	0	1	1	0	To improve visibility to other road users	At all times when riding	Green	On both the front and the back of the bike	Only when they notice a problem	Thick pollovers Helmet Boots	0	1	0	1	0	0
340	Randolf	Tiko		Holforth	Round about tik	36	2	Male	2	3	3	1	8	2	1	0	0	1	0	1	1	10	1	Frequently	1	1	No		1	1	1	Reflective helmets Reflective clothes Motorcycle umbrella	0	1	1	1	0	To improve visibility to other road users	At all times when riding	Yellow	On both the front and the back of the bike	Before every ride	Helmet Gloves Long trousers Thick pollovers	0	1	1	0	0	1
341	Obi	Tiko		Mutengene	Tomato market	37	2	Male	2	2	4	2	4	2	1	0	0	1	0	1	1	14	2	Frequently	1	1	Yes	Minor injury	1	1	1	Reflective clothes	0	0	1	0	0	To reduce vehicle weight	Only at night	Yellow	On both the front and the back of the bike	Only when they notice a problem	Gloves Helmet Boots Long trousers	0	1	1	1	0	1
342	Ettah Agnes	Tiko		Tiko town	Street 6	38	2	Male	3	1	1	1	12	3	0	0	1	0	1	1	2	12	2	Frequently	1	1	Yes	Severe injury	1	1	1	Reflective clothes	0	0	1	0	0	To improve visibility to other road users	Only at night	White	Only on the back of the bike	I do not know	Helmet Boots Long trousers	0	1	0	1	0	1
343	Peter	Tiko		Tiko town	New quatar	38	2	Male	1	2	3	2	10	2	1	0	0	0	0	1	1	15	2	Frequently	1	1	Yes	No injury	1	1	1	Reflective tapes Reflective clothes	1	0	1	0	0	To improve visibility to other road users	At all times when riding	Green	On both the front and the back of the bike	Only when they notice a problem	Helmet Gloves Boots Eye glasses Long trousers Thick pollovers	0	1	1	1	1	1
344	Obi	Tiko		Tiko town	Round about	40	2	Male	2	2	2	1	10	3	1	0	0	1	0	1	2	12	2	Frequently	1	1	Yes	Minor injury	1	1	1	Reflective clothes Reflective helmets Reflective tapes	1	1	1	0	0	To improve visibility to other road users	At all times when riding	Yellow	On both the front and the back of the bike	Before every ride	Reflective vest Helmet Gloves Boots Eye glasses Long trousers Thick pollovers	1	1	1	1	1	1
345	Peter	Tiko		Tiko town	Likumba bridge	41	3	Male	1	3	3	2	7	2	1	0	1	1	0	1	1	12	2	Frequently	0	1			1	1	1	Reflective clothes Reflective tapes	1	0	1	0	0	To improve visibility to other road users	Only at night	Green	On both the front and the back of the bike	Only when they notice a problem	Reflective vest Helmet Gloves Boots Eye glasses Long trousers Thick pollovers	1	1	1	1	1	1
346	Ettah Agnes	Tiko		Holforth	Bigmop market	43	3	Male	2	2	2	1	9	3	1	0	1	1	0	1	2	16	3	Frequently	1	1	Yes	Minor injury	1	0	1	Reflective clothes	0	0	1	0	0	To improve visibility to other road users	Only at night	Yellow	On both the front and the back of the bike	Once a year	Helmet Boots Thick pollovers	0	1	0	1	0	0
347	Randolf	Tiko		Tiko town	Street 6	44	3	Male	2	3	3	1	15	2	1	0	1	0	0	1	1	10	1	Frequently	0	1			1	1	1	Reflective clothes Motorcycle umbrella	0	0	1	1	0	To improve visibility to other road users	Only at night	Yellow	On both the front and the back of the bike	Only when they notice a problem	Helmet Boots Long trousers Thick pollovers	0	1	0	1	0	1
348	O i	Tiko		Tiko town	Tiko Town	47	3	Male	2	4	3	1	7	3	1	0	0	1	0	1	1	10	1	Frequently	1	1	No		1	1	1	Reflective tapes Reflective helmets Reflective clothes	1	1	1	0	0	To improve visibility to other road users	At all times when riding	Yellow	On both the front and the back of the bike	Only when they notice a problem	Reflective vest Helmet Gloves Boots	1	1	1	1	0	0
349	Ettah Agnes	Tiko		Tiko town	Tiko motor Park	49	3	Male	2	3	3	1	6	2	1	0	0	0	1	0		12	2	Frequently	0	1			1	1	1	Reflective tapes Reflective clothes	1	0	1	0	0	To improve visibility to other road users	Only at night	Red	Only on the back of the bike	Only when they notice a problem	Helmet Gloves Boots Eye glasses	0	1	1	1	1	0
350	Randolf	Tiko		Holforth	Holforth	49	3	Male	3	2	2	1	3	3	1	0	1	1	1	1	1	10	1	Frequently	1	1	No		1	0	1	Reflective helmets Motorcycle umbrella	0	1	0	1	0	To reduce vehicle weight	Only at night	Yellow	Only on the back of the bike	Once a year	Helmet Boots Long trousers	0	1	0	1	0	1
351	Randolf	Tiko		Tiko town	Street 6	21	1	Male	1	3	2	1	2	2	1	0	0	1	0	1	1	11	2	Never	1	1	No		1	1	1	Reflective clothes Motorcycle umbrella	0	0	1	1	0	To improve visibility to other road users	Only at night	Green	Only on the back of the bike	Only when they notice a problem	Helmet Boots Long trousers Thick pollovers	0	1	0	1	0	1
352	Peter	Tiko		Tiko town	Street 6	21	1	Male	1	3	3	2	1	2	1	0	0	1	0	1	1	11	2	Never	0	1			1	1	1	Reflective tapes Reflective clothes	1	0	1	0	0	To improve visibility to other road users	At all times when riding	Green	Only on the front of the bike	Only when they notice a problem	Helmet Boots Thick pollovers Long trousers Gloves	0	1	1	1	0	1
353	Randolf	Tiko		Tiko town		22	1	Male	1	3	3	2	2	2	1	0	1	1	0	1	1	10	1	Never	1	1	No		1	1	1	Reflective tapes Reflective helmets Motorcycle umbrella	1	1	0	1	0	To improve visibility to other road users	Only at night	Yellow	Only on the front of the bike	Only when they notice a problem	Helmet Gloves Eye glasses Long trousers Thick pollovers	0	1	1	0	1	1
354	Randolf	Tiko		Likomba	Likomba bridge	22	1	Male	1	3	3	2	7	2	1	0	0	0	0	0		9	1	Never	1	1	No		1	1	1	Reflective helmets Reflective clothes	0	1	1	0	0	To improve visibility to other road users	At all times when riding	Yellow	Only on the back of the bike	Only when they notice a problem	Helmet Gloves Boots Eye glasses Long trousers Thick pollovers	0	1	1	1	1	1
355	Obi	Tiko		Tiko town	Street 6	22	1	Male	1	3	2	1	1	2	0	0	0	0	1	1	1	13	2	Never	0	0			1	1	1	Reflective tapes	1	0	0	0	0	To improve visibility to other road users	Only at night	Yellow	Only on the back of the bike	Only when they notice a problem	Helmet Boots Gloves Eye glasses Long trousers	0	1	1	1	1	1
356	Peter	Tiko		Tiko town	Street 6	22	1	Male	1	3	3	1	1	3	0	0	1	1	0	1	3	6	1	Never	0	1			1	1	1	Reflective tapes	1	0	0	0	0	I do not know	At all times when riding	Green	Only on the back of the bike	Only when they notice a problem	Helmet Eye glasses Boots	0	1	0	1	1	0
357	Peter	Tiko		Likomba	Likomba bridge	22	1	Male	1	3	4	2	2	2	1	0	0	0	0	0		10	1	Never	1	1	Yes	Minor injury	1	1	1	Reflective clothes	0	0	1	0	0	To improve visibility to other road users	Only at night	Green	On both the front and the back of the bike	Only when they notice a problem	Helmet Eye glasses Gloves Thick pollovers Boots	0	1	1	1	1	0
358	Peter	Tiko		Tiko town	Likumba bridge	22	1	Male	1	3	3	2	2	3	0	0	1	1	1	0		15	2	Never	1	1	Yes	Severe injury	1	1	1	Reflective tapes Reflective clothes	1	0	1	0	0	To improve visibility to other road users	Only at night	Green	I do not know	Only when they notice a problem	Thick pollovers Boots Helmet Eye glasses	0	1	0	1	1	0
359	Ettah Agnes	Tiko		Tiko town	New Quater	23	1	Male	1	3	2	1	2	2	1	0	0	1	1	1	1	12	2	Never	1	1	No		0	1	1	Reflective tapes Reflective clothes	1	0	1	0	0	To improve visibility to other road users	Only at night	Green	Only on the back of the bike	I do not know	Helmet Gloves Boots	0	1	1	1	0	0
360	Peter	Tiko		Tiko town	Likumba bridge	23	1	Male	1	3	2	2	2	2	0	0	0	1	0	1	2	12	2	Never	1	1	Yes	Severe injury	1	1	1	Reflective tapes Reflective clothes	1	0	1	0	0	I do not know	At all times when riding	Green	On both the front and the back of the bike	Before every ride	Helmet Long trousers Boots Thick pollovers	0	1	0	1	0	1
361	Obi	Tiko		Tiko town	Commander street	24	1	Male	1	2	2	2	5	2	1	0	0	1	0	1	2	10	1	Never	1	1	Yes	Severe injury	0	1	1	Reflective tapes Reflective clothes	1	0	1	0	0	To improve visibility to other road users	At all times when riding	Yellow	On both the front and the back of the bike	Before every ride	Reflective vest Gloves Boots Long trousers	1	0	1	1	0	1
362	Ettah Agnes	Tiko		Likomba	Likomba bridge	24	1	Male	2	3	4	2	1	2	1	1	1	0	0	1	2	11	2	Never	0	1			1	1	1	Reflective clothes	0	0	1	0	0	To improve visibility to other road users	At all times when riding	Yellow	Only on the back of the bike	Once a year	Helmet Gloves Boots Long trousers Thick pollovers	0	1	1	1	0	1
363	Obi	Tiko		Mutengene	Mutengene market	24	1	Male	1	3	3	2	8	3	0	0	0	1	1	1	2	9	1	Never	0	1			1	1	1	Reflective tapes Reflective clothes	1	0	1	0	0	To improve visibility to other road users	Only at night	Yellow	On both the front and the back of the bike	Before every ride	Helmet Gloves Boots Long trousers Thick pollovers	0	1	1	1	0	1
364	Obi	Tiko		Tiko town	Street 6	24	1	Male	1	3	2	2	3	2	1	0	0	1	0	1	2	10	1	Never	1	1	Yes	No injury	0	1	1	Reflective clothes Reflective tapes Motorcycle umbrella	1	0	1	1	0	To improve visibility to other road users	At all times when riding	Yellow	On both the front and the back of the bike	Before every ride	Boots Helmet Gloves Long trousers Eye glasses Reflective vest	1	1	1	1	1	1
365	Peter	Tiko		Tiko town	Street 1	24	1	Male	1	3	2	1	2	2	0	0	0	0	0	1	2	9	1	Never	1	1	No		1	1	1	Reflective clothes	0	0	1	0	0	To improve visibility to other road users	Only at night	Green	On both the front and the back of the bike	Before every ride	Helmet Eye glasses Boots Gloves	0	1	1	1	1	0
366	Randolf	Tiko		Tiko town	Likomba bridge	24	1	Male	1	3	3	1	1	3	1	0	1	1	0	1	2	10	1	Never	0	0			0	0	0	Reflective tapes Reflective clothes	1	0	1	0	0	To improve visibility to other road users	Only at night	Yellow	Only on the back of the bike	Only when they notice a problem	Helmet Boots Thick pollovers	0	1	0	1	0	0
367	Peter	Tiko		Tiko town	Tiko roundabout	25	1	Male	1	3	2	1	2	2	1	0	0	1	0	1	1	12	2	Never	1	1	No		1	1	1	Reflective tapes	1	0	0	0	0	To beautify the motorcycle	Only at night	Green	Only on the back of the bike	Once a year	Helmet Eye glasses Long trousers	0	1	0	0	1	1
368	Ettah Agnes	Tiko		Mutengene	Tomato market	28	1	Male	1	3	4	1	4	2	1	0	0	0	0	1	1	8	1	Never	1	1	Yes	Minor injury	0	0	0	Reflective clothes	0	0	1	0	0	To improve visibility to other road users	Only at night	Red	On both the front and the back of the bike	Only when they notice a problem	Helmet	0	1	0	0	0	0
369	Obi	Tiko		Tiko town	Tiko Town	28	1	Male	1	3	4	1	1	3	1	0	0	0	1	0		7	1	Never	0	1			0	1	1	Reflective helmets Reflective tapes Reflective clothes Motorcycle umbrella	1	1	1	1	0	To improve visibility to other road users	At all times when riding	Green	On both the front and the back of the bike	Before every ride	Reflective vest Helmet Boots Eye glasses Long trousers	1	1	0	1	1	1
370	Obi	Tiko		Tiko town	Behind market	28	1	Male	1	3	2	1	11	3	1	0	0	0	0	1	1	10	1	Never	0	1			0	1	1	Reflective tapes Reflective clothes	1	0	1	0	0	To improve visibility to other road users	At all times when riding	Yellow	On both the front and the back of the bike	Before every ride	Helmet Gloves Boots Long trousers	0	1	1	1	0	1
371	Peter	Tiko		Tiko town	Street 2	28	1	Male	1	3	2	2	1	2	0	1	0	1	1	1	1	12	2	Never	1	1	No		1	1	1	Reflective tapes Reflective clothes	1	0	1	0	0	To improve visibility to other road users	At all times when riding	Green	On both the front and the back of the bike	Only when they notice a problem	Thick pollovers Helmet Boots Gloves	0	1	1	1	0	0
372	Ettah Agnes	Tiko		Tiko town	Tiko Roundabout	29	1	Male	2	4	2	2	2	2	1	0	0	1	0	1	1	6	1	Never	0	1			0	0	0	Reflective clothes	0	0	1	0	0	To improve visibility to other road users	At all times when riding	Green	On both the front and the back of the bike	Only when they notice a problem	Helmet Boots Eye glasses	0	1	0	1	1	0
373	Ettah Agnes	Tiko		Likomba	Likomba bridge	29	1	Male	1	3	2	1	7	3	1	0	0	1	0	1	2	16	3	Never	1	1	Yes	Severe injury	1	1	1	Reflective helmets Reflective clothes	0	1	1	0	0	To improve visibility to other road users	Only at night	Green	Only on the back of the bike	Once a year	Helmet Boots Long trousers Thick pollovers	0	1	0	1	0	1
374	Ettah Agnes	Tiko		Likomba	Likomba Bridge	30	1	Male	2	3	2	1	8	2	1	0	1	1	0	0		12	2	Never	1	1	No		1	1	1	Reflective clothes	0	0	1	0	0	To improve visibility to other road users	Only at night	Green	Only on the back of the bike	Before every ride	Helmet	0	1	0	0	0	0
375	Obi	Tiko		Likomba	Li kom a bridge	30	1	Male	1	2	3	2	3	2	1	0	0	0	0	1	1	12	2	Never	0	0			0	1	1	Reflective tapes Reflective clothes	1	0	1	0	0	To improve visibility to other road users	Only at night	Yellow	On both the front and the back of the bike	Before every ride	Helmet Boots Eye glasses	0	1	0	1	1	0
376	Peter	Tiko		Tiko town	Street 6	30	1	Male	1	3	3	1	2	2	0	0	0	1	0	0		12	2	Never	1	1	No		1	1	1	Reflective tapes	1	0	0	0	0	To improve visibility to other road users	Only during raining weather	Red	On both the front and the back of the bike	Once a year	Helmet Thick pollovers Boots	0	1	0	1	0	0
377	Randolf	Tiko		Tiko town		30	1	Male	2	3	4	2	6	2	1	0	0	1	0	1	1	10	1	Never	1	1	No		1	1	1	Reflective helmets	0	1	0	0	0	To improve visibility to other road users	Only during raining weather	Yellow	Only on the back of the bike	Only when they notice a problem	Helmet Boots Long trousers Thick pollovers	0	1	0	1	0	1
378	Randolf	Tiko		Tiko town	Tiko round about	30	1	Male	1	4	2	1	1	3	1	0	0	1	0	1	1	12	2	Never	0	0			0	1	1	Reflective helmets Reflective clothes	0	1	1	0	0	To improve visibility to other road users	At all times when riding	Green	Only on the back of the bike	Only when they notice a problem	Helmet Gloves Boots Long trousers Thick pollovers	0	1	1	1	0	1
379	Peter	Tiko		Holforth	Holfor market	32	2	Male	1	3	2	2	3	2	1	0	0	0	0	1	1	8	1	Never	1	1	No		0	1	1	Reflective helmets	0	1	0	0	0	To improve visibility to other road users	At all times when riding	Green	On both the front and the back of the bike	Only when they notice a problem	Helmet Gloves Boots Thick pollovers	0	1	1	1	0	0
380	Obi	Tiko		Tiko town	Holforth	32	2	Female	1	3	2	1	7	3	1	1	0	1	0	1	2	8	1	Never	1	1	No		1	1	1	None	0	0	0	0	1	To improve visibility to other road users	At all times when riding	White	On both the front and the back of the bike	Only when they notice a problem	Helmet Gloves Boots Eye glasses	0	1	1	1	1	0
381	Peter	Tiko		Tiko town	Tiko roundabout	32	2	Male	1	3	3	2	6	2	1	0	0	1	0	1	1	12	2	Never	0	1			1	1	1	Reflective clothes	0	0	1	0	0	To improve visibility to other road users	Only at night	Red	Only on the back of the bike	Once a year	Reflective vest Helmet Eye glasses Boots	1	1	0	1	1	0
382	Ettah Agnes	Tiko		Tiko town	Commandant Street	34	2	Male	2	3	3	1	3	3	1	1	0	1	1	1	1	6	1	Never	1	1	Yes	Minor injury	1	1	1	Reflective clothes	0	0	1	0	0	To improve visibility to other road users	At all times when riding	Red	On both the front and the back of the bike	I do not know	Helmet Gloves Boots Thick pollovers	0	1	1	1	0	0
383	Randolf	Tiko		Likomba	Likomba	34	2	Male	2	3	2	1	5	3	0	1	0	1	0	1	2	6	1	Never	1	0	No		1	1	1	Reflective clothes Motorcycle umbrella	0	0	1	1	0	To improve visibility to other road users	At all times when riding	Yellow	On both the front and the back of the bike	Before every ride	Helmet Gloves Boots Eye glasses Thick pollovers	0	1	1	1	1	0
384	Ettah Agnes	Tiko		Tiko town	Tiko roundabout	35	2	Male	2	3	2	2	15	3	1	0	0	1	0	1	1	12	2	Never	0	1			1	1	1	Motorcycle umbrella Reflective clothes	0	0	1	1	0	To improve visibility to other road users	Only at night	Yellow	On both the front and the back of the bike	Before every ride	Boots Eye glasses Helmet	0	1	0	1	1	0
385	Peter	Tiko		Holforth	Big mop market	35	2	Male	1	3	2	1	5	2	1	1	0	1	0	1	1	11	2	Never	0	1			1	1	1	Reflective clothes	0	0	1	0	0	To improve visibility to other road users	At all times when riding	Green	On both the front and the back of the bike	I do not know	Thick pollovers Helmet Boots	0	1	0	1	0	0
386	Ettah Agnes	Tiko		Tiko town	Street 6	36	2	Male	1	2	1	1	14	2	0	1	0	0	0	1	2	12	2	Never	0	1			0	1	1	Reflective clothes	0	0	1	0	0	To improve visibility to other road users	Only at night	Yellow	On both the front and the back of the bike	Once a year	Helmet Boots Thick pollovers	0	1	0	1	0	0
387	Obi	Tiko		Tiko town	Round about	36	2	Male	2	2	2	2	3	3	1	0	0	1	0	0		13	2	Never	0	1			1	1	1	Reflective tapes Reflective clothes	1	0	1	0	0	To improve visibility to other road users	At all times when riding	Yellow	On both the front and the back of the bike	Before every ride	Helmet Boots Long trousers Eye glasses	0	1	0	1	1	1
388	Randolf	Tiko		Tiko town	Tiko round about	36	2	Male	2	2	2	1	1	2	1	0	0	1	1	1	1	11	2	Never	0	1			1	1	1	Reflective tapes Reflective clothes Motorcycle umbrella	1	0	1	1	0	To improve visibility to other road users	Only during raining weather	Yellow	On both the front and the back of the bike	Only when they notice a problem	Helmet Boots Long trousers Thick pollovers	0	1	0	1	0	1
389	Ettah Agnes	Tiko		Tiko town		37	2	Male	1	1	2	2	18	3	1	0	0	1	1	1	2	10	1	Never	1	1	Yes	Minor injury	1	1	0	Reflective clothes	0	0	1	0	0	To improve visibility to other road users	At all times when riding	Yellow	On both the front and the back of the bike	Before every ride	Helmet Gloves	0	1	1	0	0	0
390	Ettah Agnes	Tiko		Tiko town	Street 6	37	2	Male	1	3	4	1	4	1	0	0	0	1	1	1	2	12	2	Never	1	1	No		1	1	0	Reflective clothes	0	0	1	0	0	To improve visibility to other road users	Only at night	Red	On both the front and the back of the bike	Once a year	Helmet Boots Long trousers Thick pollovers	0	1	0	1	0	1
391	Peter	Tiko		Tiko town	Tiko roundabout	37	2	Male	2	3	2	2	5	2	1	1	0	0	0	1	1	9	1	Never	0	1			1	1	1	Motorcycle umbrella Reflective helmets	0	1	0	1	0	To improve visibility to other road users	At all times when riding	Green	On both the front and the back of the bike	Once a year	Helmet Boots Eye glasses	0	1	0	1	1	0
392	Peter	Tiko		Tiko town	Street 6	37	2	Male	2	2	3	2	22	1	1	0	1	1	0	1	2	11	2	Never	0	1			1	1	1	Reflective clothes	0	0	1	0	0	To improve visibility to other road users	At all times when riding	Yellow	Only on the back of the bike	Only when they notice a problem	Helmet Gloves Boots Eye glasses Long trousers Thick pollovers	0	1	1	1	1	1
393	Q	Tiko		Likomba	Likomba bridge	37	2	Male	1	2	2	1	17	2	1	0	0	1	0	1	2	12	2	Never	0	1			1	1	1	Reflective clothes Reflective tapes	1	0	1	0	0	To improve visibility to other road users	At all times when riding	Yellow	On both the front and the back of the bike	Before every ride	Helmet Boots Long trousers Eye glasses Thick pollovers	0	1	0	1	1	1
394	Randolf	Tiko		Tiko town	Tiko round about	38	2	Female	2	2	3	1	15	2	1	0	0	1	0	1	1	9	1	Never	0	1			1	1	1	Reflective tapes Reflective helmets Reflective clothes	1	1	1	0	0	To improve visibility to other road users	Only at night	Yellow	Only on the back of the bike	Only when they notice a problem	Helmet Gloves Eye glasses	0	1	1	0	1	0
395	Ettah Agnes	Tiko		Mutengene	Tomatoe market	39	2	Male	2	3	4	1	4	3	1	1	0	0	0	0		20	3	Never	1	1	No		1	1	1	Reflective clothes	0	0	1	0	0	To improve visibility to other road users	At all times when riding	White	On both the front and the back of the bike	Before every ride	Helmet Boots	0	1	0	1	0	0
396	Obi	Tiko		Tiko town	Tiki park	40	2	Male	1	2	2	1	23	1	1	1	0	1	1	1	3	6	1	Never	1	1	Yes	Minor injury	1	0	0	Reflective tapes	1	0	0	0	0	To improve visibility to other road users	At all times when riding	Yellow	Only on the front of the bike	Only when they notice a problem	Helmet Long trousers Thick pollovers Gloves Boots	0	1	1	1	0	1
397	Obi	Tiko		Tiko town	Behind Tiko market	40	2	Male	1	3	2	1	8	3	1	0	0	1	1	1	1	12	2	Never	1	0	No		1	1	1	Reflective tapes Reflective clothes	1	0	1	0	0	To improve visibility to other road users	Only at night	Red	On both the front and the back of the bike	Before every ride	Helmet Boots Long trousers Thick pollovers	0	1	0	1	0	1
398	Ettah Agnes	Tiko		Tiko town	Tiko Round about	40	2	Male	3	3	3	1	4	3	1	0	0	1	1	1	2	15	2	Never	1	1	Yes	Minor injury	1	1	1	Reflective clothes Motorcycle umbrella Reflective helmets	0	1	1	1	0	To improve visibility to other road users	At all times when riding	Green	On both the front and the back of the bike	I do not know	Helmet Boots Reflective vest Long trousers Thick pollovers	1	1	0	1	0	1
399	Obi	Tiko		Tiko town	Street 6	40	2	Male	2	3	2	1	7	2	1	0	0	1	0	1	2	12	2	Never	1	1	No		1	1	1	Reflective helmets Reflective tapes Reflective clothes	1	1	1	0	0	To improve visibility to other road users	Only at night	Green	On both the front and the back of the bike	Before every ride	Reflective vest Helmet Gloves Boots Eye glasses Long trousers Thick pollovers	1	1	1	1	1	1
400	Obi	Tiko		Tiko town	Round about	42	3	Male	2	1	2	1	20	3	1	0	0	1	1	1	1	12	2	Never	1	1	Yes	Severe injury	1	1	1	Reflective tapes Reflective helmets Reflective clothes Motorcycle umbrella	1	1	1	1	0	To improve visibility to other road users	At all times when riding	Green	On both the front and the back of the bike	Before every ride	Helmet Reflective vest Gloves Boots Eye glasses Thick pollovers Long trousers	1	1	1	1	1	1
401	Obi	Tiko		Likomba	Likomba bridge	42	3	Male	1	2	4	1	7	3	1	0	0	1	1	1	1	10	1	Never	0	1			1	1	1	Reflective tapes Reflective helmets Reflective clothes	1	1	1	0	0	To improve visibility to other road users	At all times when riding	Yellow	On both the front and the back of the bike	Before every ride	Helmet Gloves Boots Eye glasses Long trousers Thick pollovers	0	1	1	1	1	1
402	Peter	Tiko		Tiko town	Tiko roundabout	42	3	Male	1	2	2	1	20	2	1	0	0	1	0	1	1	12	2	Never	0	1			1	1	1	Reflective clothes	0	0	1	0	0	To improve visibility to other road users	At all times when riding	Green	On both the front and the back of the bike	Only when they notice a problem	Reflective vest Helmet Thick pollovers Boots	1	1	0	1	0	0
403	Randolf	Tiko		Tiko town	Street 6	42	3	Male	1	3	3	1	4	2	1	0	0	0	0	1	1	10	1	Never	1	1	No		1	1	1	Reflective clothes Motorcycle umbrella	0	0	1	1	0	To improve visibility to other road users	Only at night	Yellow	Only on the back of the bike	Once a year	Boots Long trousers Thick pollovers	0	0	0	1	0	1
404	Ettah Agnes	Tiko		Holforth	Holforth field	45	3	Male	1	2	2	1	3	3	0	0	1	1	1	1	2	6	1	Never	0	1			1	1	1	Reflective clothes	0	0	1	0	0	To improve visibility to other road users	Only at night	Yellow	Only on the back of the bike	Only when they notice a problem	Boots Helmet	0	1	0	1	0	0
405	Peter	Tiko		Tiko town	Street 6	48	3	Male	2	2	3	1	8	2	1	1	0	1	0	1	2	12	2	Never	1	1	No		1	1	1	Reflective tapes Reflective clothes	1	0	1	0	0	To improve visibility to other road users	Only during raining weather	Yellow	Only on the back of the bike	Only when they notice a problem	Long trousers Thick pollovers Boots Helmet Eye glasses	0	1	0	1	1	1
406	Randolf	Tiko		Tiko town	Street 6	48	3	Male	2	3	2	1	16	3	1	0	1	1	1	1	1	10	1	Never	1	1	No		1	1	1	Reflective tapes Motorcycle umbrella	1	0	0	1	0	To improve visibility to other road users	Only at night	Yellow	Only on the back of the bike	Only when they notice a problem	Helmet Boots Long trousers Thick pollovers	0	1	0	1	0	1
407	Randolf	Tiko		Mutengene	Tomato market	48	3	Male	2	2	2	1	15	1	1	0	0	0	0	1	1	8	1	Never	1	1	No		1	1	1	Reflective clothes	0	0	1	0	0	To improve visibility to other road users	Only during raining weather	Yellow	On both the front and the back of the bike	Only when they notice a problem	Helmet Boots Long trousers Thick pollovers	0	1	0	1	0	1
408	Ettah Agnes	Tiko		Tiko town	Street 2	51	50+	Male	2	3	2	1	8	3	1	0	0	1	1	1	1	8	1	Never	0	1			1	1	1	Reflective clothes	0	0	1	0	0	To improve visibility to other road users	Only at night	White	Only on the back of the bike	Before every ride	Thick pollovers Helmet Boots	0	1	0	1	0	0
409	Peter	Tiko		Likomba	Quatar 6	52	50+	Male	2	2	2	2	2	2	1	1	0	1	1	1	1	8	1	Never	1	1	No		1	1	1	Reflective clothes	0	0	1	0	0	To improve visibility to other road users	At all times when riding	Green	On both the front and the back of the bike	Before every ride	Helmet Boots Eye glasses Long trousers Thick pollovers Gloves	0	1	1	1	1	1
410	Randolf	Tiko		Tiko town		64	50+	Male	2	2	2	1	1	2	1	1	0	1	0	1	1	8	1	Never	0	0			1	1	1	Reflective clothes	0	0	1	0	0	To improve visibility to other road users	Only during raining weather	Yellow	Only on the front of the bike	Once a year	Helmet Boots Long trousers Thick pollovers	0	1	0	1	0	1
411	Ettah Agnes	Tiko		Holforth	Holforth garage	21	1	Male	1	3	4	2	8	3	1	0	0	1	0	1	1	9	1	Occasionally	1	1	No		1	1	1	Reflective clothes	0	0	1	0	0	To improve visibility to other road users	At all times when riding	White	On both the front and the back of the bike	Before every ride	Boots Helmet	0	1	0	1	0	0
412	Obi	Tiko		Mutengene	Tomato market	21	1	Male	1	2	1	2	1	2	1	0	0	1	1	1	2	8	1	Occasionally	0	1			0	1	1	Reflective tapes Reflective clothes	1	0	1	0	0	To improve visibility to other road users	At all times when riding	Red	Only on the front of the bike	Before every ride	Helmet Gloves Boots Long trousers Thick pollovers	0	1	1	1	0	1
413	Ettah Agnes	Tiko		Tiko town	New Quater	21	1	Male	2	3	4	2	1	2	0	1	0	0	1	1	2	10	1	Occasionally	1	1	Yes	No injury	1	1	1	Reflective clothes	0	0	1	0	0	To improve visibility to other road users	At all times when riding	Yellow	Only on the back of the bike	I do not know	Helmet Gloves Boots Thick pollovers	0	1	1	1	0	0
414	Randolf	Tiko		Tiko town	Street 2	21	1	Male	1	3	2	1	4	2	1	0	0	0	0	1	1	12	2	Occasionally	1	1	No		1	1	1	Reflective helmets Reflective clothes	0	1	1	0	0	To improve visibility to other road users	Only at night	Yellow	Only on the back of the bike	Only when they notice a problem	Helmet Boots Eye glasses Long trousers Thick pollovers	0	1	0	1	1	1
415	Peter	Tiko		Tiko town	Street 6	22	1	Male	1	3	3	2	3	3	1	0	0	1	0	1	2	8	1	Occasionally	0	1			1	1	1	Reflective clothes	0	0	1	0	0	I do not know	Only during raining weather	Red	Only on the back of the bike	Before every ride	Helmet Gloves Boots Eye glasses Long trousers Thick pollovers	0	1	1	1	1	1
416	Ettah Agnes	Tiko		Likomba	Likomba Bridge	22	1	Male	1	2	2	1	1	3	1	0	1	0	0	1	2	8	1	Occasionally	1	1	Yes	Minor injury	0	1	1	Reflective clothes	0	0	1	0	0	To improve visibility to other road users	Only at night	Yellow	On both the front and the back of the bike	Before every ride	Helmet Boots Thick pollovers	0	1	0	1	0	0
417	Ettah Agnes	Tiko		Likomba	Likomba Bridge	22	1	Male	1	3	2	2	2	3	1	1	1	0	0	1	2	12	2	Occasionally	1	1	No		0	1	1	Reflective clothes	0	0	1	0	0	To improve visibility to other road users	Only at night	Yellow	Only on the front of the bike	Only when they notice a problem	Helmet Gloves Thick pollovers	0	1	1	0	0	0
418	Peter	Tiko		Tiko town	Tiko round about	22	1	Male	1	3	3	1	3	1	0	0	0	0	1	1	1	8	1	Occasionally	0	1			1	1	1	Reflective clothes	0	0	1	0	0	To improve visibility to other road users	Only during raining weather	Red	On both the front and the back of the bike	Before every ride	Helmet Gloves Boots Eye glasses Long trousers	0	1	1	1	1	1
419	Peter	Tiko		Tiko town	Tiko roundabout	22	1	Male	1	3	2	1	1	3	0	0	0	1	0	1	1	12	2	Occasionally	1	1	Yes	Minor injury	1	1	1	Reflective clothes	0	0	1	0	0	I do not know	Only during the day	Green	On both the front and the back of the bike	Before every ride	Helmet Gloves Boots Eye glasses Long trousers Thick pollovers	0	1	1	1	1	1
420	Randolf	Tiko		Tiko town	Street 6	22	1	Female	1	3	3	1	5	2	1	0	0	1	0	1	1	12	2	Occasionally	1	1	No		1	1	1	Reflective clothes	0	0	1	0	0	To improve visibility to other road users	At all times when riding	Yellow	Only on the back of the bike	Only when they notice a problem	Helmet Boots Long trousers Thick pollovers	0	1	0	1	0	1
421	Obi	Tiko		Tiko town	Tiko Town	23	1	Male	1	2	4	1	3	1	0	0	0	0	0	0		12	2	Occasionally	1	1	Yes	Minor injury	1	1	1	Reflective tapes Reflective clothes	1	0	1	0	0	To improve visibility to other road users	At all times when riding	Yellow	On both the front and the back of the bike	Before every ride	Reflective vest Helmet Gloves Boots Long trousers	1	1	1	1	0	1
422	Obi	Tiko		Tiko town	Street 6	23	1	Male	1	3	2	1	1	3	1	0	0	1	0	1	3	7	1	Occasionally	1	1	Yes	Severe injury	1	1	1	Reflective tapes Reflective helmets Reflective clothes	1	1	1	0	0	To improve visibility to other road users	At all times when riding	Red	On both the front and the back of the bike	Before every ride	Helmet Gloves Boots Eye glasses Long trousers Thick pollovers	0	1	1	1	1	1
423	Obi	Tiko		Mutengene	Market	23	1	Male	1	2	1	1	2	3	1	0	0	0	1	1	2	14	2	Occasionally	1	1	No		1	1	1	Reflective tapes Reflective clothes	1	0	1	0	0	To improve visibility to other road users	At all times when riding	Yellow	On both the front and the back of the bike	Only when they notice a problem	Reflective vest Helmet Gloves Eye glasses	1	1	1	0	1	0
424	Peter	Tiko		Tiko town	Street 6	23	1	Male	1	3	3	2	1	2	1	0	0	0	0	1	1	9	1	Occasionally	1	1	No		1	1	1	Reflective helmets	0	1	0	0	0	To improve visibility to other road users	Only at night	Green	Only on the back of the bike	Before every ride	Helmet Gloves Boots Eye glasses Long trousers Thick pollovers	0	1	1	1	1	1
425	Peter	Tiko		Mutengene	Mutengene market	23	1	Male	1	3	3	2	3	2	0	0	0	0	1	1	2	12	2	Occasionally	1	1	No		1	1	1	Reflective helmets	0	1	0	0	0	To improve visibility to other road users	Only at night	Green	On both the front and the back of the bike	Before every ride	Helmet Boots Thick pollovers Long trousers Eye glasses	0	1	0	1	1	1
426	Randolf Wefuan	Tiko		Tiko town	Tiko round about	23	1	Male	1	4	3	1	2	2	1	0	1	0	0	1	1	12	2	Occasionally	1	1	No		1	0	1	Reflective clothes Motorcycle umbrella	0	0	1	1	0	To improve visibility to other road users	Only at night	Yellow	Only on the back of the bike	Only when they notice a problem	Helmet Boots Thick pollovers	0	1	0	1	0	0
427	Ettah Agnes	Tiko		Mutengene	Tomato market	24	1	Male	1	3	2	2	2	3	0	0	0	1	1	1	1	18	3	Occasionally	1	1	Yes	No injury	1	1	1	Reflective clothes Reflective tapes	1	0	1	0	0	To improve visibility to other road users	At all times when riding	Green	I do not know	I do not know	Helmet Thick pollovers Boots	0	1	0	1	0	0
428	Obi	Tiko		Tiko town	Sonel street	24	1	Male	1	3	2	1	8	3	0	0	1	0	0	1	3	10	1	Occasionally	1	1	No		1	1	1	Reflective tapes Reflective clothes	1	0	1	0	0	To improve visibility to other road users	At all times when riding	White	On both the front and the back of the bike	Before every ride	Helmet Gloves Boots Eye glasses Long trousers Thick pollovers	0	1	1	1	1	1
429	Peter	Tiko		Tiko town	Tiko roundabout	24	1	Male	1	3	3	1	2	3	1	0	0	0	1	1	1	13	2	Occasionally	1	1	Yes	Minor injury	1	1	1	Reflective clothes	0	0	1	0	0	To improve visibility to other road users	Only at night	Green	On both the front and the back of the bike	Before every ride	Thick pollovers Boots Helmet	0	1	0	1	0	0
430	Randolf	Tiko		Tiko town	Likomba bridge	24	1	Male	1	3	3	2	2	3	0	0	0	1	0	1	1	12	2	Occasionally	1	1	No		1	1	1	Reflective clothes	0	0	1	0	0	To improve visibility to other road users	Only during raining weather	Yellow	Only on the back of the bike	Only when they notice a problem	Helmet Boots Long trousers Thick pollovers	0	1	0	1	0	1
431	Ettah Agnes	Tiko		Tiko town	New Quater	25	1	Male	1	3	2	2	1	3	0	0	0	0	1	1	1	20	3	Occasionally	1	1	Yes	Severe injury	1	1	1	Reflective clothes	0	0	1	0	0	To improve visibility to other road users	At all times when riding	Green	On both the front and the back of the bike	Before every ride	Helmet Boots Thick pollovers	0	1	0	1	0	0
432	Obi	Tiko		Tiko town	New Quater	25	1	Male	1	2	2	2	2	3	1	0	0	1	1	1	1	12	2	Occasionally	1	1	No		1	1	1	Reflective tapes Reflective clothes	1	0	1	0	0	To improve visibility to other road users	At all times when riding	Green	On both the front and the back of the bike	Before every ride	Helmet Boots Gloves Long trousers Thick pollovers Eye glasses	0	1	1	1	1	1
433	Agnes	Tiko		Holforth		26	1	Male	2	4	3	2	1	3	1	0	0	1	0	1	2	14	2	Occasionally	1	0	No		1	1	1	Reflective clothes	0	0	1	0	0	To improve visibility to other road users	Only during raining weather	Yellow	Only on the back of the bike	Only when they notice a problem	Gloves Long trousers Thick pollovers	0	0	1	0	0	1
434	Randolf	Tiko		Tiko town		26	1	Male	1	3	3	2	3	3	1	0	0	0	0	1	1	12	2	Occasionally	1	1	No		1	1	1	Reflective helmets	0	1	0	0	0	To improve visibility to other road users	Only at night	Yellow	Only on the back of the bike	Once a year	Helmet Long trousers Thick pollovers	0	1	0	0	0	1
435	Ettah Agnes	Tiko		Likomba	Likomba bridge	26	1	Male	1	3	2	2	1	3	1	0	1	1	1	1	1	13	2	Occasionally	0	1			1	1	1	Reflective clothes	0	0	1	0	0	I do not know	At all times when riding	Yellow	On both the front and the back of the bike	Before every ride	Helmet Boots Thick pollovers	0	1	0	1	0	0
436	Peter	Tiko		Tiko town	Street 6	26	1	Male	1	3	3	1	1	1	1	0	1	1	0	1	2	12	2	Occasionally	1	1	Yes	Severe injury	1	1	1	Reflective tapes Reflective clothes	1	0	1	0	0	To improve visibility to other road users	At all times when riding	White	On both the front and the back of the bike	Only when they notice a problem	Helmet Boots Eye glasses Long trousers Thick pollovers Gloves	0	1	1	1	1	1
437	Obi	Tiko		Mutengene	Tomato market	27	1	Male	1	3	2	1	4	2	1	0	0	1	0	1	1	8	1	Occasionally	1	0	Yes	Minor injury	1	1	1	Reflective tapes Reflective clothes	1	0	1	0	0	To improve visibility to other road users	Only at night	Red	On both the front and the back of the bike	Only when they notice a problem	Helmet	0	1	0	0	0	0
438	Ettah Agnes	Tiko		Likomba	Likomba Bridge	27	1	Male	2	2	2	2	2	3	1	0	0	1	1	1	2	18	3	Occasionally	1	1	No		0	1	1	Reflective clothes	0	0	1	0	0	To improve visibility to other road users	Only at night	Green	On both the front and the back of the bike	Before every ride	Boots Thick pollovers	0	0	0	1	0	0
439	Peter	Tiko		Tiko town	Tiko roundabout	27	1	Male	1	3	2	1	1	1	0	0	0	1	0	0		12	2	Occasionally	1	1	Yes	Minor injury	1	1	1	Reflective tapes Reflective clothes	1	0	1	0	0	To improve visibility to other road users	Only during raining weather	Green	Only on the back of the bike	Once a year	Thick pollovers Helmet Gloves Boots Eye glasses Long trousers	0	1	1	1	1	1
440	Ettah Agnes	Tiko		Mutengene	Mutengene market	28	1	Male	2	1	2	1	8	3	0	0	0	0	0	1	2	18	3	Occasionally	1	1	No		1	1	1	Reflective clothes	0	0	1	0	0	To improve visibility to other road users	Only at night	Yellow	Only on the back of the bike	Only when they notice a problem	Helmet Gloves Boots Long trousers	0	1	1	1	0	1
441	Obi	Tiko		Tiko town	Street 6	28	1	Male	1	3	2	1	2	3	0	0	1	1	0	1	2	14	2	Occasionally	0	1			0	1	1	Reflective tapes Reflective helmets Reflective clothes Motorcycle umbrella	1	1	1	1	0	To improve visibility to other road users	At all times when riding	White	On both the front and the back of the bike	Once a year	Helmet Gloves Reflective vest Boots Eye glasses Long trousers Thick pollovers	1	1	1	1	1	1
442	Randolf	Tiko		Mutengene	Tomato market	28	1	Male	2	2	2	1	7	2	0	0	0	1	0	0		6	1	Occasionally	1	1	No		1	1	1	Reflective clothes	0	0	1	0	0	To improve visibility to other road users	Only at night	Yellow	Only on the back of the bike	Only when they notice a problem	Helmet Boots Long trousers Thick pollovers	0	1	0	1	0	1
443	Peter	Tiko		Tiko town	Street 6	29	1	Male	1	3	2	1	2	2	1	0	0	1	0	1	1	12	2	Occasionally	1	1	No		1	1	1	Reflective tapes Reflective clothes	1	0	1	0	0	To improve visibility to other road users	Only during raining weather	Yellow	On both the front and the back of the bike	Only when they notice a problem	Helmet Boots Gloves Eye glasses Thick pollovers	0	1	1	1	1	0
444	Ettah Agnes	Tiko		Tiko town	New Quater	30	1	Male	1	3	2	1	3	3	1	0	0	1	1	1	2	6	1	Occasionally	1	1	Yes	Severe injury	1	1	1	Reflective clothes	0	0	1	0	0	To improve visibility to other road users	At all times when riding	Yellow	On both the front and the back of the bike	Only when they notice a problem	Helmet Boots	0	1	0	1	0	0
445	Randolf	Tiko		Tiko town	Round about	30	1	Male	1	3	2	2	2	2	1	1	0	1	0	1	2	12	2	Occasionally	1	1	No		1	1	1	Reflective helmets Reflective clothes Motorcycle umbrella	0	1	1	1	0	To improve visibility to other road users	At all times when riding	Red	On both the front and the back of the bike	Only when they notice a problem	Helmet Boots Long trousers Thick pollovers	0	1	0	1	0	1
446	Randolf	Tiko		Tiko town	Tiko round about	30	1	Male	1	3	2	1	8	2	1	0	0	0	0	1	1	9	1	Occasionally	0	0			1	1	1	Reflective tapes Reflective clothes Motorcycle umbrella	1	0	1	1	0	To improve visibility to other road users	At all times when riding	Yellow	Only on the back of the bike	Only when they notice a problem	Helmet Gloves Boots Long trousers Thick pollovers	0	1	1	1	0	1
447	Randolf	Tiko		Tiko town	Street	30	1	Male	2	2	2	1	20	2	1	0	0	1	0	1	1	11	2	Occasionally	0	0			1	0	0	Reflective helmets	0	1	0	0	0	To improve visibility to other road users	Only during raining weather	Yellow	Only on the back of the bike	Only when they notice a problem	Helmet Gloves Boots Long trousers Thick pollovers	0	1	1	1	0	1
448	Randolf	Tiko		Tiko town	Likomba	30	1	Male	1	4	2	1	2	3	1	1	0	1	0	1	1	12	2	Occasionally	0	1			0	1	1	Reflective clothes	0	0	1	0	0	To improve visibility to other road users	Only at night	Yellow	Only on the back of the bike	Only when they notice a problem	Helmet Gloves Boots Long trousers Thick pollovers	0	1	1	1	0	1
449	Obi	Tiko		Likomba	Likomba bridge	30	1	Male	1	2	4	2	9	3	1	0	0	1	1	1	1	15	2	Occasionally	1	1	No		1	1	1	Reflective tapes Reflective clothes	1	0	1	0	0	To improve visibility to other road users	At all times when riding	Green	On both the front and the back of the bike	Only when they notice a problem	Helmet Gloves Boots Long trousers	0	1	1	1	0	1
450	Obi	Tiko		Tiko town	Round about	30	1	Male	2	3	3	1	3	2	1	0	0	0	1	0		12	2	Occasionally	1	1	Yes	No injury	1	0	0	Reflective tapes Reflective clothes	1	0	1	0	0	I do not know	At all times when riding	Yellow	On both the front and the back of the bike	Only when they notice a problem	Helmet Eye glasses Thick pollovers Long trousers Boots	0	1	0	1	1	1
451	Ettah Agnes	Tiko		Tiko town	Tiko roundabout	31	2	Male	2	3	3	1	13	3	1	0	0	0	0	1	1	13	2	Occasionally	1	1	No		1	1	1	Reflective clothes	0	0	1	0	0	To improve visibility to other road users	Only at night	Green	On both the front and the back of the bike	Once a year	Helmet Gloves Boots	0	1	1	1	0	0
452	Obi	Tiko		Likomba	Likomba bridge	31	2	Male	1	3	2	2	9	2	1	0	0	0	0	1	1	15	2	Occasionally	0	1			0	1	1	Reflective tapes Reflective helmets	1	1	0	0	0	To improve visibility to other road users	Only during raining weather	Yellow	On both the front and the back of the bike	Before every ride	Reflective vest Helmet Gloves Boots Long trousers Thick pollovers	1	1	1	1	0	1
453	Peter	Tiko		Tiko town	Tiko new layout	31	2	Male	1	3	3	2	4	2	0	0	1	1	0	1	1	16	3	Occasionally	1	1	Yes	Severe injury	1	1	1	Reflective tapes Reflective clothes	1	0	1	0	0	To improve visibility to other road users	Only at night	Green	Only on the back of the bike	Once a year	Helmet Boots Eye glasses	0	1	0	1	1	0
454	Ettah Agnes	Tiko		Tiko town	Street 6	32	2	Male	1	1	1	1	15	3	1	0	1	1	0	1	1	10	1	Occasionally	0	0			1	0	0	Reflective clothes	0	0	1	0	0	To improve visibility to other road users	At all times when riding	Yellow	On both the front and the back of the bike	Before every ride	Helmet Gloves Boots Thick pollovers	0	1	1	1	0	0
455	Ettah Agnes	Tiko		Tiko town	New Quater	32	2	Male	2	3	3	1	1	3	1	0	0	1	0	1	2	20	3	Occasionally	1	1	No		1	1	1	Reflective clothes	0	0	1	0	0	To improve visibility to other road users	At all times when riding	Red	On both the front and the back of the bike	Before every ride	Helmet Eye glasses Long trousers Thick pollovers	0	1	0	0	1	1
456	Ettah Agnes	Tiko		Tiko town	Commandant Street	33	2	Female	1	3	2	1	1	2	0	0	0	0	0	1	2	14	2	Occasionally	1	1	Yes	Minor injury	1	1	1	Reflective tapes Reflective helmets Reflective clothes Motorcycle umbrella	1	1	1	1	0	To improve visibility to other road users	Only at night	White	Only on the front of the bike	Once a year	Helmet Gloves Boots Eye glasses Long trousers Thick pollovers	0	1	1	1	1	1
457	Randolf	Tiko		Tiko town	Tiko round about	33	2	Male	2	2	2	2	7	2	1	0	1	1	0	1	1	12	2	Occasionally	1	0	No		0	1	1	Reflective clothes Motorcycle umbrella	0	0	1	1	0	To improve visibility to other road users	Only during raining weather	Yellow	On both the front and the back of the bike	Before every ride	Helmet Boots Thick pollovers	0	1	0	1	0	0
458	Ettah Agnes	Tiko		Tiko town	Tiko Round about	33	2	Male	1	2	2	2	14	3	1	0	0	0	0	1	1	8	1	Occasionally	1	1	No		1	1	1	Reflective clothes Reflective tapes Motorcycle umbrella	1	0	1	1	0	To improve visibility to other road users	At all times when riding	Red	Only on the back of the bike	Only when they notice a problem	Helmet Gloves Boots Eye glasses Long trousers Thick pollovers	0	1	1	1	1	1
459	Obi	Tiko		Tiko town	Round about	33	2	Male	2	2	2	1	2	3	1	1	0	1	0	1	2	6	1	Occasionally	1	1	Yes	Severe injury	1	1	1	Reflective tapes Reflective clothes	1	0	1	0	0	To improve visibility to other road users	At all times when riding	Green	On both the front and the back of the bike	Before every ride	Helmet Boots	0	1	0	1	0	0
460	Obi	Tiko		Tiko town	New quater	34	2	Male	2	3	2	1	8	3	1	0	0	1	1	1	3	10	1	Occasionally	1	1	No		0	1	1	Reflective tapes Reflective clothes	1	0	1	0	0	To improve visibility to other road users	At all times when riding	Red	On both the front and the back of the bike	Before every ride	Helmet Boots	0	1	0	1	0	0
461	Peter	Tiko		Tiko town	Street 6	35	2	Male	1	3	3	2	9	2	0	0	0	1	0	1	1	12	2	Occasionally	0	1			1	1	1	Reflective tapes Reflective clothes	1	0	1	0	0	To improve visibility to other road users	At all times when riding	Green	On both the front and the back of the bike	Only when they notice a problem	Thick pollovers Long trousers Helmet	0	1	0	0	0	1
462	Ettah Agnes	Tiko		Mutengene	Tomatoe market	35	2	Male	2	3	2	1	6	3	1	0	1	1	0	1	1	9	1	Occasionally	1	1	No		1	1	0	Reflective clothes	0	0	1	0	0	To improve visibility to other road users	At all times when riding	Red	On both the front and the back of the bike	Only when they notice a problem	Helmet Gloves Boots Eye glasses	0	1	1	1	1	0
463	Obi	Tiko		Tiko town	Round about	35	2	Male	2	3	2	1	4	3	1	0	0	0	0	1	1	12	2	Occasionally	1	1	No		1	1	1	Reflective tapes Reflective helmets Reflective clothes	1	1	1	0	0	To improve visibility to other road users	At all times when riding	Green	On both the front and the back of the bike	Before every ride	Reflective vest Helmet Gloves Boots Long trousers	1	1	1	1	0	1
464	Peter	Tiko		Tiko town	Likumba bridge	35	2	Male	2	2	2	2	7	2	1	0	1	1	0	1	1	14	2	Occasionally	1	1	No		1	1	1	Reflective clothes Reflective tapes	1	0	1	0	0	I do not know	At all times when riding	Green	On both the front and the back of the bike	Before every ride	Boots Thick pollovers Long trousers	0	0	0	1	0	1
465	Randolf	Tiko		Tiko town	Street 6	35	2	Male	2	2	2	2	4	2	1	1	0	0	0	1	1	12	2	Occasionally	1	0	No		1	1	0	Reflective helmets Reflective clothes	0	1	1	0	0	To improve visibility to other road users	Only at night	Yellow	Only on the back of the bike	Only when they notice a problem	Helmet Boots Long trousers Thick pollovers	0	1	0	1	0	1
466	Randolf	Tiko		Tiko town	Tiko round about	35	2	Male	1	3	3	1	6	2	0	0	0	0	0	1	1	9	1	Occasionally	1	1	Yes	Minor injury	1	1	1	Reflective helmets Reflective clothes	0	1	1	0	0	To improve visibility to other road users	Only at night	Yellow	On both the front and the back of the bike	Before every ride	Reflective vest Helmet Gloves Boots Eye glasses Thick pollovers	1	1	1	1	1	0
467	Ettah Agnes	Tiko		Kange	Kange	36	2	Male	2	2	3	1	9	3	1	0	0	1	0	1	1	8	1	Occasionally	1	1	No		1	1	1	Reflective clothes Reflective helmets	0	1	1	0	0	To improve visibility to other road users	At all times when riding	Yellow	Only on the back of the bike	Only when they notice a problem	Boots Helmet	0	1	0	1	0	0
468	Obi	Tiko		Tiko town	Round about	36	2	Male	2	3	2	1	10	3	1	1	0	0	0	1	1	10	1	Occasionally	1	1	No		1	1	1	Reflective tapes Reflective helmets Reflective clothes	1	1	1	0	0	To improve visibility to other road users	At all times when riding	Red	On both the front and the back of the bike	Only when they notice a problem	Reflective vest Helmet Boots Gloves Eye glasses Long trousers Thick pollovers	1	1	1	1	1	1
469	Obi	Tiko		Tiko town	Street 6	36	2	Male	2	2	2	1	6	3	1	0	0	1	0	1	1	12	2	Occasionally	1	1	No		1	1	1	Reflective helmets Reflective clothes	0	1	1	0	0	To improve visibility to other road users	At all times when riding	Green	On both the front and the back of the bike	Only when they notice a problem	Helmet Gloves Boots Long trousers Thick pollovers	0	1	1	1	0	1
470	Peter	Tiko		Tiko town	Street 6	36	2	Male	1	3	1	1	7	2	1	1	0	1	0	1	1	15	2	Occasionally	1	1	No		1	1	1	Reflective tapes	1	0	0	0	0	To improve visibility to other road users	At all times when riding	Green	On both the front and the back of the bike	Only when they notice a problem	Helmet Boots Eye glasses	0	1	0	1	1	0
471	Randolf	Tiko		Likomba	Likomba bridge	36	2	Male	1	3	2	2	14	3	1	0	1	0	1	1	1	9	1	Occasionally	1	1	No		1	1	1	Reflective helmets	0	1	0	0	0	To improve visibility to other road users	Only during raining weather	Yellow	Only on the front of the bike	Only when they notice a problem	Helmet Boots Eye glasses Long trousers Thick pollovers	0	1	0	1	1	1
472	Ettah Agnes	Tiko		Tiko town	Sonel Street	37	2	Male	1	4	3	1	3	1	1	0	1	1	1	1	2	20	3	Occasionally	1	1	No		1	1	1	Reflective clothes	0	0	1	0	0	To improve visibility to other road users	At all times when riding	Yellow	On both the front and the back of the bike	Once a year	Helmet Gloves Boots Eye glasses Thick pollovers	0	1	1	1	1	0
473	Ettah Agnes	Tiko		Tiko town	New quater	39	2	Female	1	2	3	2	2	2	1	1	0	0	0	1	1	12	2	Occasionally	1	1	Yes	Minor injury	1	1	1	Reflective clothes	0	0	1	0	0	To improve visibility to other road users	At all times when riding	Green	Only on the back of the bike	Before every ride	Helmet Gloves Boots	0	1	1	1	0	0
474	Obi	Tiko		Tiko town	Sonel street	39	2	Male	2	3	2	2	3	3	1	1	1	1	1	1	1	12	2	Occasionally	0	1			0	1	1	Reflective tapes Reflective helmets Reflective clothes	1	1	1	0	0	To improve visibility to other road users	At all times when riding	Yellow	On both the front and the back of the bike	Before every ride	Helmet Gloves Boots Eye glasses Long trousers Thick pollovers	0	1	1	1	1	1
475	Obi	Tiko		Tiko town	Round about	39	2	Male	1	3	3	2	7	3	1	1	0	1	0	1	1	12	2	Occasionally	1	1	No		1	1	1	Reflective clothes	0	0	1	0	0	To improve visibility to other road users	At all times when riding	Yellow	On both the front and the back of the bike	Only when they notice a problem	Reflective vest Helmet Gloves Boots Long trousers Thick pollovers	1	1	1	1	0	1
476	Randolf	Tiko		Tiko town	Street 6	39	2	Male	1	2	2	2	15	2	1	0	0	0	0	1	1	10	1	Occasionally	1	1	No		1	1	1	Reflective clothes	0	0	1	0	0	I do not know	Only during raining weather	Yellow	On both the front and the back of the bike	Before every ride	Helmet Gloves Boots Long trousers Thick pollovers	0	1	1	1	0	1
477	Ettah Agnes	Tiko		Tiko town	Tiko roundabout	40	2	Male	1	3	3	2	8	3	1	0	0	1	0	1	2	19	3	Occasionally	1	1	No		1	1	1	Reflective clothes	0	0	1	0	0	To improve visibility to other road users	At all times when riding	Yellow	On both the front and the back of the bike	Only when they notice a problem	Helmet Gloves Boots Long trousers	0	1	1	1	0	1
478	Ettah Agnes	Tiko		Tiko town	Street 6	40	2	Male	2	2	3	1	8	2	1	0	0	1	0	1	1	20	3	Occasionally	1	1	No		1	1	1	Reflective clothes Motorcycle umbrella	0	0	1	1	0	To improve visibility to other road users	At all times when riding	Green	On both the front and the back of the bike	Once a year	Helmet Gloves Boots Eye glasses	0	1	1	1	1	0
479	Obi	Tiko		Tiko town	Behind market	40	2	Male	1	2	2	1	3	3	1	0	0	1	0	0		12	2	Occasionally	0	1			1	1	1	Reflective tapes Reflective helmets Reflective clothes	1	1	1	0	0	To improve visibility to other road users	At all times when riding	Yellow	On both the front and the back of the bike	Only when they notice a problem	Helmet Gloves Boots Long trousers Thick pollovers	0	1	1	1	0	1
480	Ettah Agnes	Tiko		Tiko town	Street 6	41	3	Male	1	3	3	1	2	3	0	0	0	1	1	1	2	10	1	Occasionally	0	1			1	1	1	Reflective clothes	0	0	1	0	0	To improve visibility to other road users	Only at night	Red	On both the front and the back of the bike	Only when they notice a problem	Helmet Boots Thick pollovers	0	1	0	1	0	0
481	Ettah Agnes	Tiko		Tiko town	Tiko roundabout	42	3	Male	2	2	2	1	15	3	1	0	0	1	0	1	3	12	2	Occasionally	0	1			1	0	1	Reflective helmets Reflective clothes	0	1	1	0	0	To improve visibility to other road users	At all times when riding	Yellow	Only on the back of the bike	I do not know	Helmet	0	1	0	0	0	0
482	Ettah Agnes	Tiko		Tiko town	Tiko round about	43	3	Male	2	3	4	2	3	3	1	0	0	0	0	1	1	12	2	Occasionally	0	1			1	1	1	Reflective clothes Reflective helmets Motorcycle umbrella	0	1	1	1	0	To improve visibility to other road users	At all times when riding	Red	On both the front and the back of the bike	Only when they notice a problem	Helmet Boots Thick pollovers	0	1	0	1	0	0
483	Randolf	Tiko		Tiko town		43	3	Male	2	1	3	1	5	2	1	0	0	0	0	0		10	1	Occasionally	1	1	Yes	Minor injury	1	1	1	Reflective clothes Motorcycle umbrella	0	0	1	1	0	To improve visibility to other road users	Only at night	Yellow	Only on the front of the bike	Before every ride	Helmet Long trousers Thick pollovers	0	1	0	0	0	1
484	Obi	Tiko		Holforth		46	3	Male	2	3	2	1	10	3	1	0	0	1	0	1	2	8	1	Occasionally	1	1	No		1	1	1	Reflective clothes	0	0	1	0	0	To improve visibility to other road users	At all times when riding	White	Only on the front of the bike	Only when they notice a problem	Helmet Boots	0	1	0	1	0	0
485	Peter	Tiko		Mutengene	Mutengene market	47	3	Male	1	2	3	1	12	3	1	1	0	1	0	1	2	12	2	Occasionally	1	1	No		1	1	1	Reflective helmets	0	1	0	0	0	To improve visibility to other road users	Only during raining weather	Yellow	On both the front and the back of the bike	Only when they notice a problem	Helmet Boots Gloves Eye glasses Long trousers	0	1	1	1	1	1
486	Obi	Tiko		Tiko town	Round about	48	3	Male	2	3	2	1	13	3	1	0	0	1	0	1	1	11	2	Occasionally	1	1	No		1	1	1	Reflective clothes Reflective helmets	0	1	1	0	0	To improve visibility to other road users	Only at night	Green	On both the front and the back of the bike	Only when they notice a problem	Reflective vest Helmet Gloves Boots Eye glasses Long trousers Thick pollovers	1	1	1	1	1	1
487	Ettah Agnes	Tiko		Tiko town	Tiko roundabout	55	50+	Male	2	2	2	1	5	3	1	0	0	0	1	1	1	12	2	Occasionally	1	1	Yes	Severe injury	1	1	1	Reflective tapes Reflective helmets Reflective clothes Motorcycle umbrella	1	1	1	1	0	To improve visibility to other road users	At all times when riding	Yellow	On both the front and the back of the bike	Before every ride	Gloves Boots Long trousers Thick pollovers Eye glasses	0	0	1	1	1	1
488	Peter	Tiko		Tiko town	Tiko roundabout	23	1	Male	1	3	2	1	1	2	0	0	0	0	0	1	1	9	1	Rarely	1	1	No		1	1	1	Reflective clothes	0	0	1	0	0	To improve visibility to other road users	Only during raining weather	Yellow	On both the front and the back of the bike	Only when they notice a problem	Reflective vest Thick pollovers Helmet Boots Long trousers	1	1	0	1	0	1
489	Peter	Tiko		Tiko town	Tiko Park	26	1	Male	1	3	3	2	7	2	1	1	0	1	1	1	1	8	1	Rarely	1	1	No		1	1	1	Reflective tapes	1	0	0	0	0	To improve visibility to other road users	At all times when riding	Green	On both the front and the back of the bike	Before every ride	Thick pollovers Long trousers Eye glasses Boots Gloves Helmet Reflective vest	1	1	1	1	1	1
490	Peter	Tiko		Tiko town	Tiko roundabout	27	1	Male	1	2	2	1	8	3	0	1	0	0	0	1	1	14	2	Rarely	0	0			1	1	1	Reflective clothes	0	0	1	0	0	I do not know	Only during the day	Yellow	On both the front and the back of the bike	Before every ride	Helmet Gloves Boots Eye glasses Thick pollovers Long trousers	0	1	1	1	1	1
491	Peter	Tiko		Holforth	Holfort field	27	1	Male	1	4	2	2	2	2	0	0	0	1	0	1	2	12	2	Rarely	1	1	Yes	Minor injury	1	1	1	Reflective clothes	0	0	1	0	0	To beautify the motorcycle	At all times when riding	Red	On both the front and the back of the bike	Only when they notice a problem	Helmet Boots Eye glasses Thick pollovers	0	1	0	1	1	0
492	Peter	Tiko		Mutengene	Tomatoe market	33	2	Male	2	3	2	2	3	2	1	1	1	1	0	1	2	12	2	Rarely	1	1	Yes	No injury	1	1	1	Reflective tapes Reflective clothes	1	0	1	0	0	To beautify the motorcycle	Only at night	Green	Only on the front of the bike	Only when they notice a problem	Helmet Gloves Boots Eye glasses	0	1	1	1	1	0
493	Peter	Tiko		Tiko town	Street 6	35	2	Male	2	3	2	2	3	3	1	1	0	0	0	1	1	12	2	Rarely	0	1			1	1	1	Reflective helmets	0	1	0	0	0	To improve visibility to other road users	At all times when riding	Green	On both the front and the back of the bike	Only when they notice a problem	Helmet Thick pollovers	0	1	0	0	0	0
494	Obi	Tiko		Likomba	Likomba bridge	40	2	Male	1	2	2	1	12	3	1	0	0	0	0	1	2	12	2	Rarely	1	1	Yes	No injury	1	1	1	Reflective tapes Reflective helmets	1	1	0	0	0	To improve visibility to other road users	At all times when riding	Yellow	On both the front and the back of the bike	Before every ride	Helmet Reflective vest Boots Eye glasses Long trousers Thick pollovers	1	1	0	1	1	1
495	Randolf	Tiko		Mutengene	Tomato market	40	2	Female	2	3	4	2	12	2	1	1	0	0	0	1	1	12	2	Rarely	0	1			1	1	1	Reflective clothes Motorcycle umbrella	0	0	1	1	0	To beautify the motorcycle	At all times when riding	Yellow	Only on the back of the bike	Before every ride	Helmet Boots Long trousers Thick pollovers	0	1	0	1	0	1
496	Peter	Tiko		Tiko town	Street 6	42	3	Male	4	3	3	2	10	2	1	1	0	1	0	1	2	12	2	Rarely	1	1	Yes	Minor injury	1	1	1	Reflective tapes Reflective clothes	1	0	1	0	0	To improve visibility to other road users	Only during raining weather	Green	Only on the back of the bike	Only when they notice a problem	Helmet Boots Eye glasses Long trousers Thick pollovers	0	1	0	1	1	1
497	Peter	Tiko		Tiko town	New layout	43	3	Male	2	3	3	1	13	3	1	0	1	1	0	1	1	12	2	Rarely	1	1	No		1	1	1	Reflective clothes	0	0	1	0	0	To improve visibility to other road users	At all times when riding	Green	Only on the back of the bike	Before every ride	Helmet Boots Eye glasses	0	1	0	1	1	0
498	Peter	Tiko		Tiko town	Tiko roundabout	50	3	Male	2	2	4	2	23	3	1	1	0	1	0	1	2	9	1	Rarely	0	1			1	1	1	Reflective clothes	0	0	1	0	0	To improve visibility to other road users	At all times when riding	Green	Only on the back of the bike	Once a year	Thick pollovers Gloves	0	0	1	0	0	0
499	Ettah Agnes	Tiko		Kange	Kange	58	50+	Male	2	2	2	1	3	2	1	1	0	1	0	1	2	6	1	Rarely	0	1			1	1	1	Reflective clothes	0	0	1	0	0	To improve visibility to other road users	At all times when riding	Red	Only on the back of the bike	Only when they notice a problem	Helmet Gloves	0	1	1	0	0	0
																																	154	124	362	139	38	0	0	0	0	0	0	63	422	262	365	178	267
																																Choose visibility materials from the list	Reflective tapes		Reflective tapes	Reflective helmets	Reflective clothes	Motorcycle umbrella	None		Reflective clothes	Reflective tapes	Motorcycle umbrella	Reflective helmets	None
																																	Reflective clothes		0.188494	0.151775	0.443084	0.170135	0.0465116		0.443084	0.188494	0.170135	0.151775	0.0465116		Helmet	Boots	Thick pollovers
																																	Motorcycle umbrella														0.228479	0.197618	0.155387
																																															422	365	287
[truncated: 175 more columns]

## Sheet: SOCIO
	Variable	Category	Frequency	Percentage
	Age group (years)	21-30	242	48.497				Limbe	Tiko			Limbe	Tiko
		31-40	192	38.477			Yes	111	36		Yes	0.37	0.180905
		41-50	57	11.4228			No	189	163		No	0.63	0.819095
		50+	8	1.60321				300	199
		Total	499	100
	2. Sex	Female	7	1.40281
		Male	492	98.5972
		Total	499	100
	3. Marital status	Single	261	52.3046
		Married	228	45.6914
		Divorced	8	1.60321
		Widowed	2	0.400802
		Total	499	100
	4. Highest level of education	No formal	19	3.80762
		Primary	149	29.8597
		Secondary	291	58.3166
		Tertiary	40	8.01603
		Total	499	100
	Average monthly income (XAF1000)	<50	20	4.00802
		50-100	270	54.1082
		101-150	158	31.6633
		150+	51	10.2204
		Total	499	100
	Income perception	Insufficient	220	44.0882
		Sufficient	259	51.9038
		Largely sufficient	20	4.00802
		Total	499	100
	Riding duration (years)	1-5	308	61.7234
		11-15	45	9.01804
		15+	20	4.00802
		6-10	126	25.2505
		Total	499	100
	Riding duration (years)	Rural	14	2.80561
		Urban	188	37.6754
		Both	297	59.519
		Total	499	100
	Primary riding location	No	102	20.4409
		Yes	397	79.5591
		Total	499	100
	Own a valid license	No	339	67.9359
		Yes	160	32.0641
		Total	499	100
	Smoker	No	380	76.1523
		Yes	119	23.8477
		Total	499	100
	Drink alcohol	No	158	31.6633
		Yes	341	68.3367
		Total	499	100
	Internally displaced person	No	314	62.9259
		Yes	185	37.0741
		Total	499	100
	Have a resting day	No	74	14.8297
		Yes	425	85.1703
		Total	499	100
					Crosstab
					Count
							Rider wearing helmet		Total
							No	Yes				Helmet	Gloves	Protective trouser	Eye glasses	Closed-toe-shoes
					Health District	Limbe	189	111	300		Limbe	0.37	0.31	0.796667	0.153333	0.776667
						Tiko	163	36	199		Tiko	0.180905	0.175879	0.849246	0.0703518	0.819095
					Total		352	147	499
							Rider wearing gloves		Total
							No	Yes
					Health District	Limbe	207	93	300
						Tiko	164	35	199
					Total		371	128	499
							Rider wearing long protective trouser		Total
							No	Yes
					Health District	Limbe	61	239	300
						Tiko	30	169	199
					Total		91	408	499
							Riders wearing eye glasses		Total
							No	Yes
					Health District	Limbe	254	46	300
						Tiko	185	14	199
					Total		439	60	499
							Rider wearing shoes		Total
							No	Yes
					Health District	Limbe	67	233	300
						Tiko	36	163	199
					Total		103	396	499
					Crosstab
					Count
							Rider wearing a reflective vest or jacket		Total				Reflective vest	Reflective strips	Headlamp	Rear light	Break light	Trafficators
							No	Yes				Limbe	0.35	0.223333	0.886667	0.64	0.63	0.51
					Health District	Limbe	195	105	300			Tiko	0.748744	0.105528	0.81407	0.472362	0.487437	0.331658
						Tiko	50	149	199
					Total		245	254	499
					Crosstab
					Count
							Motorcycle equpped with reflective strips				Total
							No	Yes	No	Yes
					Health District	Limbe	3	0	230	67	300
						Tiko	4	1	173	21	199
					Total		7	1	403	88	499
					Crosstab
					Count
							Rider motorcycle has a functional headlamp		Total
							0	1
					Health District	Limbe	34	266	300
						Tiko	37	162	199
					Total		71	428	499
					Crosstab
					Count
							Rider motorcycle has a funtional rear light (backlight)		Total
							0	1
					Health District	Limbe	108	192	300
						Tiko	105	94	199
					Total		213	286	499
					Crosstab
					Count
							Rider motorcycle euipped with a functional break light		Total
							0	1
					Health District	Limbe	111	189	300
						Tiko	102	97	199
					Total		213	286	499
					Crosstab
					Count
							Motorcycle has four functional trafficators light		Total
							0	1
					Health District	Limbe	147	153	300
						Tiko	133	66	199
					Total		280	219	499

## Sheet: SS
	Variable	Category	Frequency	Percentage
	Daily riding hours	6-10	191	38.2766
		11-15	255	51.1022
		16-20	53	10.6212
		Total	499	100
	Riding frequency in the night	Frequently	108	21.6433
		Never	133	26.6533
		Occasionally	151	30.2605
		Rarely	107	21.4429
		Total	499	100
	Have been involved in a road traffic clash	No	158	31.6633
		Yes	341	68.3367
		Total	499	100
	Has almost missed a road traffic clash	No	42	8.41683
		Yes	457	91.5832
		Total	499	100
	Obey traffic regulations when riding	0	124	24.8497
		1	375	75.1503
		Total	499	100
	Will to allocate money to buy VM	0	52	10.4208
		1	447	89.5792
		Total	499	100
	Willing to allocate money to buy PPE	0	85	17.0341
		1	414	82.9659
		Total	499	100
	KPPE
			Frequency	Percent
	KPPE	Good	153	30.6613
		Poor	346	69.3387
		Total	499	100
	KVM	Good	75	15.0301
		Poor	424	84.9699
		Total	499	100
	ATPPE	Good	130	26.0521
		Poor	369	73.9479
		Total	499	100
	ATVM	Good	101	20.2405
		Poor	398	79.7595
		Total	499	100
	24. What is the primary purpose of using reflective materials when riding?
	Variable	Category	Frequency	Percentage
	Primary purpose of VM	I do not know	61	12.2244
		To beautify the motorcycle	110	22.0441
		To improve visibility to other road users	305	61.1222
		To reduce vehicle weight	23	4.60922
		Total	499	100
	When to use VM	At all times when riding	226	45.2906
		Only at night	173	34.6693
		Only during raining weather	66	13.2265
		Only during the day	34	6.81363
		Total	499	100
	Most visible colour during the day	Green	142	28.4569
		Red	98	19.6393
		White	23	4.60922
		Yellow	236	47.2946
		Total	499	100
	Recommended placement of VM on a bike	I do not know	52	10.4208
		On both the front and the back of the bike	248	49.6994
		Only on the back of the bike	142	28.4569
		Only on the front of the bike	57	11.4228
		Total	499	100
	Frequency of inspection of VM	Before every ride	127	25.4509
		I do not know	47	9.41884
		Once a year	89	17.8357
		Only when they notice a problem	236	47.2946
		Total	499	100
	30. What is the primary purpose of wearing a helmet while riding a commercial bike?
	Variable	Category	Frequency	Percentage
	Primary purpose of wearing helmet		3	0.601202
		To attract passengers	52	10.4208
		To beautify the bike	25	5.01002
		To increase visibility	39	7.81563
		To protect the head in case of a road traffic crash or fall	380	76.1523
		Total	499	100
	Primary benefit of gloves	I do not know	20	4.00802
		Improve grip on the steering	89	17.8357
		Make hands warm in cold weather	186	37.2745
		Reduce risk of hand injury incase of a road traffic crash or fall	204	40.8818
		Total	499	100
	Recommended shoes for bike riders	Any shoe type is okay	95	19.0381
		Closed toe shoes	369	73.9479
		Sandals	33	6.61323
		Slippers	2	0.400802
		Total	499	100
	Purpose of wearing protective eye wears	To attract passengers	43	8.61723
		To make the rider look profession	36	7.21443
		To protect the eyes from debris/dust and insects	388	77.7555
		To reduce visibility	32	6.41283
		Total	499	100
	Recommendation for wearing PPE	Wear PPE in cold weathers to keep you warm	25	5.01002
		Wear PPE on eveery ride, regardless of distance or location	320	64.1283
		Wear PPE only during long rides	92	18.4369
		Wear PPE only in urban areas	62	12.4248
		Total	499	100
	When to inspect PPE	Before every ride	147	29.4589
		Never	12	2.40481
		Once a year	92	18.4369
		When they notice a problem	248	49.6994
		Total	499	100
	Primary benefit of wearing PPE	Attract passengers	102	20.4409
		Improve comfort while riding	89	17.8357
		Look responsible and professional	89	17.8357
		Reduce risk of injury in case of road traffic crash	219	43.8878
		Total	499	100

## Sheet: AATVMD
	37. Reflective materials are important for commercial motorcyle riders
			Frequency	Percent	Valid Percent	Cumulative Percent
	Valid	Agree	316	63.3267	63.3267	63.3267
		Disagree	27	5.41082	5.41082	68.7375
		Neutral	61	12.2244	12.2244	80.9619
		Strongly agree	95	19.0381	19.0381	100
		Total	499	100	100
	38. Using reflective tape enhances your visibility on the road and reduce risk of a road traffic crash
			Frequency	Percent	Valid Percent	Cumulative Percent
	Valid	Agree	280	56.1122	56.1122	56.1122
		Disagree	50	10.02	10.02	66.1323
		Neutral	90	18.0361	18.0361	84.1683
		Strongly agree	79	15.8317	15.8317	100
		Total	499	100	100
	39. You feel comfortable using reflective clothing while riding a motorcycle?
			Frequency	Percent	Valid Percent	Cumulative Percent
	Valid	Agree	294	58.9178	58.9178	58.9178
		Disagree	51	10.2204	10.2204	69.1383
		Neutral	85	17.0341	17.0341	86.1723
		Strongly agree	67	13.4269	13.4269	99.5992
		Strongly disagree	2	0.400802	0.400802	100
		Total	499	100	100
	40. You feel it is important to use reflective stickers on commercial motorcycle
			Frequency	Percent	Valid Percent	Cumulative Percent
	Valid	Agree	234	46.8938	46.8938	46.8938
		Disagree	73	14.6293	14.6293	61.523
		Neutral	119	23.8477	23.8477	85.3707
		Strongly agree	65	13.0261	13.0261	98.3968
		Strongly disagree	8	1.60321	1.60321	100
		Total	499	100	100
	41. I will use visibility materials even if it is not a legal requirement
			Frequency	Percent	Valid Percent	Cumulative Percent
	Valid	Agree	250	50.1002	50.1002	50.1002
		Disagree	74	14.8297	14.8297	64.9299
		Neutral	97	19.4389	19.4389	84.3687
		Strongly agree	72	14.4289	14.4289	98.7976
		Strongly disagree	6	1.2024	1.2024	100
		Total	499	100	100
	42. The use of visibility material is a necessicity for all commercal bike riders and not a personal choice
			Frequency	Percent	Valid Percent	Cumulative Percent
	Valid	Agree	263	52.7054	52.7054	52.7054
		Disagree	64	12.8257	12.8257	65.5311
		Neutral	81	16.2325	16.2325	81.7635
		Strongly agree	89	17.8357	17.8357	99.5992
		Strongly disagree	2	0.400802	0.400802	100
		Total	499	100	100
	43. I feel comfortable with the enforcement of of using visibility materials by authorities
			Frequency	Percent	Valid Percent	Cumulative Percent
	Valid	Agree	258	51.7034	51.7034	51.7034
		Disagree	63	12.6253	12.6253	64.3287
		Neutral	105	21.0421	21.0421	85.3707
		Strongly agree	66	13.2265	13.2265	98.5972
		Strongly disagree	7	1.40281	1.40281	100
		Total	499	100	100
	44. I generally perceive the overal use of visibility materials as very important
			Frequency	Percent	Valid Percent	Cumulative Percent
	Valid	Agree	281	56.3126	56.3126	56.3126
		Disagree	39	7.81563	7.81563	64.1283
		Neutral	87	17.4349	17.4349	81.5631
		Strongly agree	90	18.0361	18.0361	99.5992
		Strongly diagree	2	0.400802	0.400802	100
		Total	499	100	100

## Sheet: PTVMD
	54. Do you use visibility material while riding
	Variable	Category	Frequency	Percentage
	Use Vm	No	126	25.2505
		Yes	373	74.7495
		Total	499	100
	Frequency of VM use	Always	80	21.4477
		Often	140	37.5335
		Rarely	24	6.43432
		Sometimes	129	34.5845
		Total	373	100
	Received training on VM	No	335	67.1343
		Yes	164	32.8657
		Total	499	100
	Experiencediscomfort using VM	No	229	61.3941
		Yes	144	38.6059
		Total	373	100
	Invest in high quality VM	No	157	43.2507
		Yes	206	56.7493
		Total	363	100

## Sheet: PTPPED
		61. How frequent do you use personal protective equipment while riding?
		Variable	Category	Frequency	Percentage
		Frequency of PPE use	Always	84	16.8337
			Never	3	0.601202
			Often	162	32.4649
			Rarely	53	10.6212
			Sometimes	197	39.479
			Total	499	100
		Trained on PPE	No	340	68.1363
			Yes	159	31.8637
			Total	499	100
		Involved in RTC where PPE played a role	No	186	37.2745
			Yes	313	62.7255
			Total	499	100
		Discomforted when using PPE	No	307	61.523
			Yes	192	38.477
			Total	499	100
		Invest in high quality PPE	No	200	40.0802
			Yes	299	59.9198
			Total	499	100

## Sheet: OPPE
	Rider wearing helmet
	Variable	Category	Frequency	Valid Percent
	Valid	No	352	70.5411
		Yes	147	29.4589
		Total	499	100
	Helmet securely fastened	NO	46	31.2925						285
		Yes	101	68.7075
		Total	147	100
	Helmet condition (e.g no visible damage, intact straps)	Satisfactory	111	75.5102
		Unsatisfactory	36	24.4898
		Total	147	100
	Helmet is recommed helmet	No	48	32.6531
		Yes	99	67.3469
		Total	147	100
	Rider wearing gloves	No	371	74.3487
		Yes	128	25.6513
		Total	499	100
	Gloves cover hands and wrists adequately	No	62	48.4375
		Yes	66	51.5625
		Total	128	100
	Gloves conditon (e.g no holes, proper grip)	Satisfactory	67	52.3438
		Unsatisfactory	61	47.6562
		Total	128	100
	Rider wearing long protective trouser	No	91	18.2365
		Yes	408	81.7635
		Total	499	100
	Trouser cover legs adequately	No	76	18.6275
		Yes	332	81.3725
		Total	408	100
	Trouser condition (e.g no tears, proper fit)
		Unsatisfactory	123	30.1471
		Total	408	100
	Riders wearing eye glasses	No	439	87.976
		Yes	60	12.024
		Total	499	100
	Eye glasses cover the eyes well	No	19	31.6667
		Yes	41	68.3333
		Total	60	100
	Eye glasses condition	Satisfactory	37	61.6667
		Unsatisfactory	23	38.3333
		Total	60	100
	Rider wearing shoes	No	103	20.6413
		Yes	396	79.3587
		Total	499	100
	Shoes cover toes adequately	No	88	22.2222
		Yes	308	77.7778
		Total	396	100
	Shoe condition	Satisfactory	266	67.1717
		Unsatisfactory	130	32.8283
		Total	396	100

## Sheet: OVM
	Rider wearing a reflective vest or jacket
	Variable	Category	Frequency	Percentage
	Rider wearing a reflective vest or jacket	No	245	49.0982
		Yes	254	50.9018
		Total	499	100
	Visibility of reflective material in low light conditions	Good	90	35.4331
		Poor	164	64.5669
		Total	254	100
	Reflective material condition (e.g not aded, intact)	Satisfactory	97	38.189
		Unsatisfactory	157	61.811
		Total	254	100
	Motorcycle equpped with reflective strips	No	7	1.40281
		No	403	80.7615
		Yes	99	17.8
		Total	499	100
	Visibility of reflective strips in low light conditions	Good	60	67.4157
		Poor	29	32.5843
		Total	89	100
	Conditions of reflective strips (e.g securely attached, not peeling)	Satisfactory	61	68.5393
		Unsatisfactory	28	31.4607
		Total	89	100
	Rider motorcycle has a functional headlamp	No	71	14.2285
		Yes	428	85.7715
		Total	499	100
	Rider motorcycle has a funtional rear light (backlight)	No	213	42.6854
		Yes	286	57.3146
		Total	499	100
	Rider motorcycle euipped with a functional break light	No	213	42.6854
		Yes	286	57.3146
		Total	499	100
	Motorcycle has four functional trafficators light	No	280	56.1122
		Yes	219	43.8878
		Total	499	100

## Sheet: ATT
	37. Reflective materials are important for commercial motorcyle riders
	Variable	Category	Frequency	Percent
	Reflective materials are important	Disagree	27	5.41082
		Neutral	61	12.2244
		Agree	316	63.3267
		Strongly agree	95	19.0381
		Total	499	100
	Reflective tapes enhace visibility on the road	Disagree	50	10.02
		Neutral	90	18.0361
		Agree	280	56.1122
		Strongly agree	79	15.8317		Variable	Strongly disagree	Disagree	Neutral	Agree	Strongly agree
		Total	499	100		Reflective materials are important		27(5.4)	61(12.2)	316(63.3)	95(19.0)
	You feel comfortable using refllective clothing while riding	Strongly Disagree	2	0.400802		Reflective tapes enhace visibility on the road		50(10)	90(18.0)	280(56.1)	79(15.8)
		Disagree	51	10.2204		You feel comfortable using refllective clothing while riding	2(0.4)	51(10.2)	85(17.0)	294(58.9)	67(13.4)
		Neutral	85	17.0341		It is important to use reflective stickers	8(1.6)	73(14.6)	119(23.8)	234(46.9)	65(13.0)
		Agree	294	58.9178		I will use visibility materials even if it is not a legal requirement	6(1.2)	74(14.8)	97(19.4)	250(50.1)	72(14.4)
		Strongly agree	67	13.4269
		Total	499	100
	It is important to use reflective stickers	Strongly Disagree	8	1.60321
		Disagree	73	14.6293
		Neutral	119	23.8477
		Agree	234	46.8938
		Strongly agree	65	13.0261
		Total	499	100
	I will use visibility materials even if it is not a legal requirement	Strongly Disagree	6	1.2024
		Disagree	74	14.8297
		Neutral	97	19.4389
		Agree	250	50.1002
		Strongly agree	72	14.4289
		Total	499	100		Variable	Strongly disagree	Disagree	Neutral	Agree	Strongly agree
	The use of visibility materials is a necessity	Strongly Disagree	2	0.400802		Reflective materials are important		27(5.4)	61(12.2)	316(63.3)	95(19.0)
		Disagree	64	12.8257		Reflective tapes enhace visibility on the road		50(10)	90(18.0)	280(56.1)	79(15.8)
		Neutral	81	16.2325		You feel comfortable using refllective clothing while riding	2(0.4)	51(10.2)	85(17.0)	294(58.9)	67(13.4)
		Agree	263	52.7054		It is important to use reflective stickers	8(1.6)	73(14.6)	119(23.8)	234(46.9)	65(13.0)
		Strongly agree	89	17.8357		I will use visibility materials even if it is not a legal requirement	6(1.2)	74(14.8)	97(19.4)	250(50.1)	72(14.4)
		Total	499	100		The use of visibility materials is a necessity	2(0.4)	64(12.8)	81(16.2)	263(52.7)	89(17.8)
	I feel comfortable with the enforcement of of using visibility	Strongly Disagree	7	1.40281		I feel comfortable with the enforcement of of using visibility	7(1.4)	63(12.6)	105(21.0)	258(51.7)	66(13.2)
		Disagree	63	12.6253		I generally perceive the overal use of visibility materials as very important	39(7.8)	87(17.4)	281(56.3)	90(18.0)	2(0.4)
		Neutral	105	21.0421
		Agree	258	51.7034
		Strongly agree	66	13.2265
		Total	499	100
	I generally perceive the overal use of visibility materials as very important	Strongly Disagree	39	7.81563
		Disagree	87	17.4349
		Neutral	281	56.3126
		Agree	90	18.0361
		Strongly agree	2	0.400802
		Total	499	100
	45. I think wearing helmet is important for commercial bike riders
			Frequency	Percent
	Helmet is important for riders	Strongly Disagree	3	0.601202
		Disagree	28	5.61122
		Neutral	49	9.81964
		Agree	265	53.1062
		Strongly agree	154	30.8617
		Total	499	100
	46. I think wearing gloves is important for commercial bike riders
			Frequency	Percent
	Gloves are important for riders	Strongly Disagree	5	1.002
		Disagree	61	12.2244
		Neutral	116	23.2465
		Agree	216	43.2866		Variable	Strongly disagree	Disagree	Neutral	Agree	Strongly agree
		Strongly agree	101	20.2405		Helmet is important for riders	5(1.0)	61(12.2)	116(23.2)	216(43.3)	101(20.2)
		Total	499	100		Closed-toe-shoes are important for riders		37(7.4)	66(13.2)	266(53.3)	130(26.1)
						Protective eye wears are important to riders	6(1.2)	44(8.8)	86(17.2)	273(54.7)	90(18.0)
	47. I think wearing closed-toe-shoes is important for commercial bike riders
			Frequency	Percent
	Closed-toe-shoes are important for riders	Disagree	37	7.41483
		Neutral	66	13.2265
		Agree	266	53.3066
		Strongly agree	130	26.0521
		Total	499	100
	48. I think wearing protective eye wear is necessary for commercial bike riders
			Frequency	Percent
	Protective eye wears are important to riders	Strongly Disagree	6	1.2024
		Disagree	44	8.81764		Variable	Strongly disagree	Disagree	Neutral	Agree	Strongly agree
		Neutral	86	17.2345		Helmet is important for riders	5(1.0)	61(12.2)	116(23.2)	216(43.3)	101(20.2)
		Agree	273	54.7094		Closed-toe-shoes are important for riders		37(7.4)	66(13.2)	266(53.3)	130(26.1)
		Strongly agree	90	18.0361		Protective eye wears are important to riders	6(1.2)	44(8.8)	86(17.2)	273(54.7)	90(18.0)
		Total	499	100		Protective eye wears are important to riders	6(1.2)	44(8.8)	86(17.2)	273(54.7)	90(18.0)
						I will wear personal PPE even if non-use is not punishable by law	7(1.4)	60(12.0)	110(22.0)	257(51.5)	65(13.0)
	49. I will wear personal PPE even if non-use is not punishable by law					I feel comfortable when wearing PPE	2(0.4)	48(9.6)	89(17.8)	270(54.1)	90(18.0)
			Frequency	Percent
	I will wear personal PPE even if non-use is not punishable by law	Strongly Disagree	7	1.40281
		Disagree	60	12.024
		Neutral	110	22.0441
		Agree	257	51.503
		Strongly agree	65	13.0261
		Total	499	100
	50. I feel comfortable when wearing personal protective equipment
			Frequency	Percent
	I feel comfortable when wearing PPE	Strongly Disagree	2	0.400802
		Disagree	48	9.61924
		Neutral	89	17.8357
		Agree	270	54.1082
		Strongly agree	90	18.0361
		Total	499	100
	51. I think wearing PPE is a necessity not a personal choice for all commercial bike riders					Variable	Strongly disagree	Disagree	Neutral	Agree	Strongly agree
			Frequency	Percent		Helmet is important for riders	5(1.0)	61(12.2)	116(23.2)	216(43.3)	101(20.2)
	wearing PPE is a necessity not a personal choice for all commercial bike riders	Strongly Disagree	5	1.002		Closed-toe-shoes are important for riders		37(7.4)	66(13.2)	266(53.3)	130(26.1)
		Disagree	45	9.01804		Protective eye wears are important to riders	6(1.2)	44(8.8)	86(17.2)	273(54.7)	90(18.0)
		Neutral	69	13.8277		Protective eye wears are important to riders	6(1.2)	44(8.8)	86(17.2)	273(54.7)	90(18.0)
		Agree	295	59.1182		I will wear personal PPE even if non-use is not punishable by law	7(1.4)	60(12.0)	110(22.0)	257(51.5)	65(13.0)
		Strongly agree	85	17.0341		I feel comfortable when wearing PPE	2(0.4)	48(9.6)	89(17.8)	270(54.1)	90(18.0)
		Total	499	100		wearing PPE is a necessity not a personal choice for all commercial bike riders	5(0.8)	45(9.0)	69(13.8)	295(59.1)	85(17.0)
						I feel comfortable with the emforcement of wearing PPE	4(0.8)	50(10.0)	93(18.6)	285(57.1)	67(13.4)
	52. I feel comfortable with the emforcement of wearing PPE					Overall, I think the use of PPE is generally important	2(0.4)	27(5.4)	68(13.6)	304(60.9)	98(19.6)
			Frequency	Percent
	I feel comfortable with the emforcement of wearing PPE	Strongly Disagree	4	0.801603
		Disagree	50	10.02
		Neutral	93	18.6373
		Agree	285	57.1142
		Strongly agree	67	13.4269
		Total	499	100
	53. Overall, I think the use of PPE is generally important
			Frequency	Percent
	Overall, I think the use of PPE is generally important	Strongly Disagree	2	0.400802
		Disagree	27	5.41082
		Neutral	68	13.6273
		Agree	304	60.9218
		Strongly agree	98	19.6393
		Total	499	100

[truncated: 14 more sheets: OKAP, KAP per district, PTPPE, PTVM, ATVM, ATPPE, KVM, KPPE, OKAP1, COR, AOR, Sheet2, Sheet3, Sheet1]
